# Supplementary material for: A Prospective Metagenomic and Metabolomic Analysis of the Impact of Exercise and/or Whey Protein Supplementation on the Gut Microbiome of Sedentary Adults
Source: mSystems. 2018 Apr 24;3(3):e00044-18. doi: 10.1128/mSystems.00044-18 (PMC5915698; doi:10.1128/mSystems.00044-18)
Supplement: TABLE S6 [file sys003182228st6.xlsx]

## Sheet: ANCOM
Group	Domain	ANCOM Detected Features (FDR = 0.05)	Pre-treatment RA	Post-treatment RA	Whey Powder RA	Supplement Control RA
Exercise and Protein (EP)	Virus	s__Lactococcus_phage_Tuc2009	0.000499917	0.00209586	0.00207158	0
		s__Lactococcus_phage_TP901.1	0.000166639	0.0015426	0.000980502	0
		s__Lactococcus_phage_340	0.00853634	0.24383	0.00336265	0.000596659
		s__Lactococcus_phage_jm2	0.0084061	0.0375338	0.00186669	0
		s__Lactococcus_phage_jm3	0.00622095	0.0357559	0.00113985	0
		s__Lactococcus_phage_P680	0.0157014	0.140043	0.00184556	0
		s__Lactococcus_phage_phi7	0.00833923	0.036862	0.00115611	0.000596659
		s__Streptococcus_phage_Alq132	0.00180855	0.00905474	0.0840256	0.00596659
		s__Streptococcus_phage_Sfi19	0.00249173	0.00452576	0.0544967	0.00238663
		s__Streptococcus_phage_DT1	0.00855546	0.0197939	0.207416	0.0101432
		s__Streptococcus_phage_7201	0.00359235	0.009276	0.158168	0.0071599
		s__Streptococcus_phage_Abc2	0.00386372	0.0153209	0.123153	0.00835322
		s__Lactococcus_phage_SK1	0.000892074	0.0082646	0.000349599	0
		s__Lactococcus_phage_bIL170	0.00503003	0.0416325	0.0010488	0.000596659
		s__Lactococcus_phage_P008	0.00254375	0.0404516	0.00112197	0
		s__Lactococcus_phage_712	0.0018668	0.0188147	0.00180816	0
		s__Lactococcus_phage_jj50	0.00105871	0.0134844	0.000403258	0
		s__Lactococcus_phage_bIBB29	0.00619703	0.0381552	0.000832533	0
	Bacteria	s__Vibrio_anguillarum	6.43857e-06	1.32543e-05	2.00236e-06	5.00103e-06
		s__Fervidobacterium_pennivorans	6.73413e-06	1.07671e-05	0	1.25026e-06
		s__Streptococcus_thermophilus	0.000742779	0.00127686	0.309246	0.000563866
		s__Lactococcus_lactis	0.000161433	0.000344833	0.299223	0.000635131
	Archaea	No significant OTUs detected	NA	NA	NA	NA
Exercise (E)	Virus	No significant OTUs detected	NA	NA	NA	NA
	Bacteria	s__Borrelia_hermsii	4.5138e-06	2.32331e-06	0	0
		s__Mycoplasma_pneumoniae	9.4402e-07	6.60522e-07	0	0
	Archaea	No significant OTUs detected	NA	NA	NA	NA
Protein (P)	Virus	s__Streptococcus_phage_20617	0.00711244	0.0031954	0.0099725	0.000596659
		s__Lactococcus_phage_c2	0.0104852	0.0192933	0.0461942	0.00238663
		s__Lactococcus_phage_bIL67	0.0228872	0.0123406	0.0182848	0.00119332
		s__Lactococcus_phage_Tuc2009	0.000244934	0.00300642	0.00207158	0
		s__Lactococcus_phage_TP901.1	0.00024141	0.00188927	0.000980502	0
		s__Lactococcus_phage_r1t	0.00630513	0.00265099	0.00313988	0
		s__Lactococcus_phage_340	0.0299771	0.232893	0.00336265	0.000596659
		s__Lactococcus_phage_jm2	0.016145	0.0439299	0.00186669	0
		s__Lactococcus_phage_jm3	0.0159048	0.0411513	0.00113985	0
		s__Lactococcus_phage_P680	0.0236278	0.144848	0.00184556	0
		s__Lactococcus_phage_phi7	0.0147686	0.0391683	0.00115611	0.000596659
		s__Streptococcus_phage_TP.778L	0.000223664	0.00990018	0.0165059	0.00119332
		s__Streptococcus_phage_Alq132	0.00142483	0.010899	0.0840256	0.00596659
		s__Streptococcus_phage_Sfi19	0.00143483	0.00504521	0.0544967	0.00238663
		s__Streptococcus_phage_DT1	0.00531175	0.0182753	0.207416	0.0101432
		s__Streptococcus_phage_7201	0.00190378	0.0108746	0.158168	0.0071599
		s__Streptococcus_phage_Abc2	0.0022237	0.0166206	0.123153	0.00835322
		s__Lactococcus_phage_SK1	0.00504518	0.0105194	0.000349599	0
		s__Lactococcus_phage_bIL170	0.0141733	0.0461405	0.0010488	0.000596659
		s__Lactococcus_phage_P008	0.0123795	0.0455436	0.00112197	0
		s__Lactococcus_phage_712	0.009275	0.0224025	0.00180816	0
		s__Lactococcus_phage_jj50	0.00844272	0.0139295	0.000403258	0
		s__Lactococcus_phage_bIBB29	0.00942327	0.0392954	0.000832533	0
	Bacteria	s__Streptococcus_thermophilus	0.00112299	0.0022055	0.309246	0.000563866
	Archaea	No significant OTUs detected	NA	NA	NA	NA

## Sheet: Metabolite Statistics
p < 0.05
pFDR < 0.05
Urine Metabolites								Urine Metabolite Group Comparison
Metabolite	E		EP		P			Metabolite	Kruskal Wallis	Mann Whitney U
	Wilcoxon Rank	pFDR	Wilcoxon Rank	pFDR	Wilcoxon Rank	pFDR			E vs EP vs P	E vs P - p value	E vs P pFDR	E vs EP - p value	E vs EP pFDR	EP vs P - p value	EP vs P pFDR
Allantoin	0.823729	0.916741	0.54459	0.600858	0.197378	0.330525		Allantoin	0.384816	0.291188	0.483592	0.807258	0.93746	0.208226	0.543805
Carnitine	0.0684443	0.103232	0.176192	0.408462	0.855336	0.926768		Carnitine	0.324725	0.172763	0.483592	0.861674	0.939656	0.241969	0.558977
Citrate	0.105453	0.299471	1	0.861674	0.746926	0.862161		Citrate	0.392491	0.271551	0.483592	0.21148	0.543805	0.956592	0.956592
Glycine	0.0189567	0.25779	0.209928	0.600858	0.344877	0.493199		Glycine	0.062303	0.0503348	0.201339	0.0368602	0.254807	0.703059	0.93746
Hippurate	0.923966	0.953688	0.750238	0.736142	0.527059	0.660377		Hippurate	0.760862	0.428571	0.56165	0.75374	0.93746	0.785454	0.93746
Leucine	0.0301175	0.248017	0.678863	0.916741	0.623094	0.959276		Leucine	0.578782	0.468042	0.56165	0.299471	0.558977	0.887453	0.939656
PAG	0.0586901	0.16409	0.774529	0.953688	0.0229321	0.0930466		PAG	0.00555675	0.00113586	0.0136303	0.310543	0.558977	0.0566237	0.254807
Proline Betaine	0.632729	0.617164	0.702385	0.507295	0.583806	0.53282		Proline Betaine	0.958586	0.877665	0.877665	0.771465	0.93746	0.92195	0.948291
Succinate	0.566068	0.477864	0.320883	0.667175	0.252249	0.455184		Succinate	0.327036	0.243829	0.483592	0.584746	0.842034	0.20034	0.543805
Trans Aconitate	0.873604	0.990733	0.370531	0.125033	0.00390065	0.0459207		Trans Aconitate	0.0874641	0.322395	0.483592	0.522352	0.783529	0.0140858	0.16903
TMAO	0.0424981	0.0615771	0.305309	0.125033	0.107383	0.171859		TMAO	0.0115461	0.00598236	0.0358941	0.194714	0.543805	0.0458536	0.254807
Valine	0.12888	0.650329	0.198219	0.43549	0.264343	0.782705		Valine	0.117961	0.774978	0.84543	0.0551628	0.254807	0.106499	0.425996
Fecal Metabolites								Fecal Metabolite Group Comparison
Metabolite	E		EP		P			Metabolite	Kruskal Wallis	Mann Whitney U
	Wilcoxon Rank	pFDR	Wilcoxon Rank	pFDR	Wilcoxon Rank	pFDR			E vs EP vs P	E vs P - p value	E vs P pFDR	E vs EP - p value	E vs EP pFDR	EP vs P - p value	EP vs P pFDR
Dimethylamine (DMA)	0.0459929	0.355741	1	0.87997	0.846232	0.913389		Dimethylamine (DMA)	0.508293	0.315682	0.890003	0.328635	0.890003	0.991033	0.991033
Glutamate	0.918694	0.881308	0.424489	0.507295	0.0233247	0.00698924		Glutamate	0.0277752	0.100371	0.890003	0.656293	0.891018	0.00501142	0.10524
Methylamine (MA)	0.811678	0.566651	0.54459	0.771465	0.753985	0.647594		Methylamine (MA)	0.69606	0.484693	0.890003	0.763729	0.891018	0.492328	0.96417
Phenylacetate	0.33766	0.517022	0.482591	0.522352	0.753985	0.647594		Phenylacetate	0.622937	0.363102	0.890003	0.691465	0.891018	0.550954	0.96417
Serine	0.972858	0.920712	0.12888	0.333469	0.160105	0.284678		Serine	0.606812	0.428171	0.890003	0.365959	0.890003	0.901612	0.991033
Trimethylamine (TMA)	0.864887	0.746237	0.424489	0.568834	0.776785	0.861839		Trimethylamine (TMA)	0.803265	0.852406	0.942133	0.492553	0.890003	0.727447	0.991033
Tyrosine	0.972858	1	0.336947	0.736142	0.4452	0.711419		Tyrosine	0.445151	0.608625	0.891018	0.523504	0.890003	0.201637	0.705728

## Sheet: Metabolite Changes
Significantly varied metabolite
Urine Metabolites
Metabolite	Percent Change			Mean change (SD)			Median change (IQR)
	E	EP	P	E	EP	P	E	EP	P
Allantoin	0.0401363	0.0173522	-0.144506	1730 (21066)	699 (20191)	-6977 (27858)	625 (22071)	2774 (16783)	-4587 (32684)
Carnitine	-0.303567	-0.323458	0.0130113	-187501 (437691)	-248992 (816086)	6776 (586099)	-115046 (442083)	-111501 (523672)	13595 (443350)
Citrate	0.113209	-0.0216674	-0.0168075	186718 (575441)	-33345 (472913)	-25697 (578360)	181281 (654468)	72494 (530470)	64534 (506420)
Glycine	0.159827	-0.186338	-0.0960647	294032 (801563)	-490924 (1411643)	-186108 (634242)	261722 (370602)	-148915 (956488)	-28847 (863822)
Hippurate	-0.00689833	-0.11131	0.00218117	-4342 (271038)	-87427 (361172)	1409 (476036)	18143 (330942)	9770 (311037)	-106522 (502221)
Leucine	0.0484506	-0.0114555	0.0133239	2795 (8881)	-727 (11098)	777 (10687)	3821 (6034)	1544 (9325)	488 (11009)
PAG	-0.196157	-0.0103322	0.285936	-43452 (99096)	-2168 (129790)	54206 (84419)	-55796 (109741)	-10789 (152512)	28683 (132259)
Proline Betaine	-0.185037	-0.126786	0.379637	-73172 (406198)	-36254 (281728)	87703 (696375)	-46720 (182241)	-1626 (260571)	-8146 (139201)
Succinate	-0.08224	-0.0322253	0.137675	-22954 (113554)	-9841 (109029)	35728 (138615)	-6659 (107283)	-48579 (71425)	27134 (206848)
Trans Aconitate	0.0500673	0.00833127	-0.154268	1394 (14816)	219 (13674)	-3965 (8235)	-476 (15042)	2013 (8208)	-2690 (6076)
TMAO	-0.517542	0.00452775	0.0603947	-4324845 (10001137)	15418 (4520714)	224051 (5442531)	-1581160 (10243900)	-449763 (1333768)	746835 (2277378)
Valine	0.0249198	-0.0696538	0.0390185	1181 (7793)	-3787 (10604)	1836 (7951)	1253 (5662)	-906 (10053)	717 (12098)
Fecal Metabolites
Metabolite	Percent Change			Mean change (SD)			Median change (IQR)
	E	EP	P	E	EP	P	E	EP	P
Dimethylamine (DMA)	-0.0511224	-0.00834852	-0.0198169	-3064 (6725)	-472 (11748)	-1985 (18660)	-1636 (7024)	313 (10737)	1205 (19734)
Glutamate	-0.0129556	0.0760447	-0.172007	-5301 (111833)	19772 (77762)	-55203 (100712)	-13452 (123078)	3183 (93826)	-56108 (85236)
Methylamine (MA)	-0.00273261	-0.139992	0.158159	-925 (31567)	-12390 (47611)	9971 (38476)	-3237 (34478)	1828 (49493)	-2431 (30736)
Phenylacetate	0.139187	0.0494455	-0.0249233	7368 (24144)	2933 (17281)	-1222 (17968)	-159 (21834)	1573 (17643)	-895 (26770)
Serine	0.00935965	0.0811655	0.070164	2589 (51039)	14876 (38326)	12775 (44332)	-3920 (46006)	9085 (48256)	15010 (45823)
Trimethylamine (TMA)	-0.147502	0.0509735	0.337748	-11542 (60276)	4361 (58358)	24266 (74743)	2694 (38644)	10580 (43674)	-3214 (45008)
Tyrosine	0.00827969	0.117119	-0.0543017	-103 (61576)	14693 (47246)	-9190 (47972)	-1613 (73144)	872 (54821)	-9094 (56306)

## Sheet: Urine Metabolites
Subject number	Group	Time Point	Allantoin	Carnitine	Citrate	Glycine	Hippurate	Leucine	PAG	Proline Betaine	Succinate	Trans Aconitate	TMAO	Valine
10	Exercise	1	31787.1	220062	2.20576e+06	2.22491e+06	464279	58279.2	239933	165293	224425	22226.4	1.53683e+06	45525.9
34	Exercise	1	33200.1	132292	2.82367e+06	918142	1.14237e+06	41890.1	319584	197557	409944	49398.7	1.48157e+07	34247.1
45	Exercise	1	61000.5	1.20052e+06	2.15486e+06	2.46462e+06	301975	60214.8	150841	280378	256007	28084	1.99979e+07	52521.6
47	Exercise	1	20239	427741	2.27825e+06	990109	1.00597e+06	54694	196304	811864	290199	51405.4	2.4399e+06	48643
49	Exercise	1	61948.8	375699	1.45303e+06	1.41236e+06	522132	51369.7	142174	230007	381673	28686.9	1.01052e+06	44108.6
50	Exercise	1	38641.6	403065	2.51677e+06	1.29779e+06	879583	44188.7	181487	182734	199480	20550.6	4.40469e+06	40246.6
54	Exercise	1	35924.4	379715	1.34666e+06	1.33954e+06	1.00093e+06	59743.9	451499	203302	181089	36361.6	1.08643e+07	41901.6
57	Exercise	1	37901.8	166359	2.85819e+06	2.51124e+06	879881	56857.3	269498	168179	509083	19511.4	2.35705e+06	47844.9
58	Exercise	1	32608.5	362886	714096	1.2887e+06	552561	52091.7	146431	151539	192526	26087.2	2.08861e+06	43150.6
62	Exercise	1	31946.9	614996	1.42671e+06	942332	1.0711e+06	64561.1	132471	784407	357141	20544.7	6.36537e+06	52704
64	Exercise	1	66065.1	1.05424e+06	1.74786e+06	1.58593e+06	439391	55648.9	125061	167704	206180	33844.7	2.19011e+06	38557.4
67	Exercise	1	37292.8	712464	551816	3.93425e+06	322465	61967.9	124678	191559	148021	34891	3.14984e+06	48055.8
74	Exercise	1	46991	208780	1.22977e+06	3.09177e+06	292791	54116.3	177311	193035	263564	19076.6	2.58726e+06	48396.6
79	Exercise	1	25842.7	1.22294e+06	1.18376e+06	1.05015e+06	581393	73008.7	239205	250358	224600	27319.6	4.92114e+06	68835.6
81	Exercise	1	65688.6	584554	1.64078e+06	3.1277e+06	188302	55985	238702	211111	256464	22798.6	1.34802e+07	42097.4
84	Exercise	1	74035.8	556456	1.60866e+06	1.37668e+06	280563	61827.8	302661	133437	229400	30888.6	1.59248e+06	47359
85	Exercise	1	36739.9	490447	1.30008e+06	1.85559e+06	934542	55573.6	210467	772976	410835	19869.4	2.5261e+07	44944.6
86	Exercise	1	44144.8	248181	1.73062e+06	3.08464e+06	1.03431e+06	64720.4	456661	92515.7	242042	17062.3	5.01012e+06	47293.3
87	Exercise	1	48562.6	1.53905e+06	1.23626e+06	1.31993e+06	272445	56628.3	201969	165682	222390	27206	1.85973e+06	44522.2
89	Exercise	1	35257.1	1.14816e+06	1.59402e+06	1.93626e+06	622961	53509	174003	1.34219e+06	171767	31932.2	2.30111e+07	47550.3
91	Exercise	1	26130.3	612916	872604	1.42133e+06	283539	59670.6	116503	642328	230069	23852.9	3.77451e+06	54065.3
94	Exercise	1	56076.2	926972	1.81072e+06	1.29922e+06	774777	72497.2	275927	1.36164e+06	533563	21080	3.1125e+07	60184.4
10	Exercise	2	40702.8	124756	2.55456e+06	2.51928e+06	749301	57102.2	220215	69230.9	254904	16278.9	1.42241e+06	45965.8
34	Exercise	2	26081.1	359053	1.79165e+06	1.25468e+06	870591	46147	161659	627774	175945	27072.6	1.70333e+06	37145.5
45	Exercise	2	28929.9	702882	2.0355e+06	3.54506e+06	373042	54054	96537.5	216065	361436	34607.5	6.79549e+06	52450.2
47	Exercise	2	23493.9	504245	3.34909e+06	1.58265e+06	872853	58361.4	128439	1.60606e+06	303387	42305.2	4.36477e+06	48474.5
49	Exercise	2	34823.9	146282	2.92645e+06	1.84151e+06	1.09256e+06	58536.6	80912.1	436606	450938	27551.6	2.96763e+06	57291.4
50	Exercise	2	29601	457847	2.43317e+06	1.45338e+06	456514	52816.3	124199	229123	309744	40779.4	2.24407e+06	47179
54	Exercise	2	46323.5	758196	1.53016e+06	1.91419e+06	724795	65463.1	184392	415233	161968	27631.7	7.9978e+06	52867.7
57	Exercise	2	62177.3	681509	2.21419e+06	4.73651e+06	942919	65389.6	144697	259799	278616	18791.1	2.92105e+06	55957.7
58	Exercise	2	52594.6	234180	1.04943e+06	1.56465e+06	437852	54991.4	229259	232609	149788	32053.5	2.52726e+06	39600.8
62	Exercise	2	33403.5	277724	1.60577e+06	1.23615e+06	434944	84016	257884	149268	159642	20640.6	1.54949e+06	51828.6
64	Exercise	2	34480.5	895682	1.0811e+06	1.78887e+06	601005	58142.7	241824	130158	122060	19402.1	2.55561e+06	41229
67	Exercise	2	33794.8	454824	729036	2.03457e+06	633360	61257.4	231470	135664	120647	26450	1.69651e+06	44342.6
74	Exercise	2	48161.3	114995	1.91176e+06	3.22343e+06	520558	60431.5	152128	254452	463934	18845.6	2.66357e+06	53325.4
79	Exercise	2	25921.8	789268	1.69898e+06	1.29765e+06	521828	76983.7	181421	165512	207238	33286.6	3.21214e+06	74530
81	Exercise	2	51115.4	790333	1.59571e+06	2.7686e+06	332550	60282.6	74227	145022	313806	49994.8	1.92591e+06	42846.8
84	Exercise	2	121896	531598	1.84661e+06	1.60228e+06	229518	66531.6	184629	73231.5	179455	19173.5	1.55175e+06	47228.8
85	Exercise	2	28481.1	108191	1.89101e+06	1.70571e+06	747356	36233.9	212771	623113	451234	20642.8	1.01006e+06	28053.9
86	Exercise	2	80794.7	146794	1.57146e+06	3.46934e+06	1.28774e+06	64150.7	312533	84778.6	266408	27901.2	1.81179e+06	47543.9
87	Exercise	2	40560.6	207443	1.29606e+06	1.25082e+06	245694	58867.2	137156	267860	244639	22365.3	2.23686e+06	46279.7
89	Exercise	2	63690.1	154620	2.14768e+06	1.95562e+06	723860	56950.9	128391	179018	175810	20117.6	1.67651e+06	56223.8
91	Exercise	2	40298.6	857641	1.62257e+06	3.35314e+06	382245	78432	121402	256900	154232	32544.1	2.48054e+07	58543.8
94	Exercise	2	38749.9	165411	1.51078e+06	843805	571642	55388.2	311282	532537	329639	64918.2	9.05738e+06	39832.1
16	Exercise & Protein	1	82276.7	1.01197e+06	1.75976e+06	3.47124e+06	839286	77055.2	99283.3	326436	139649	31852.8	1.34385e+06	55859.5
37	Exercise & Protein	1	44296.4	1.23781e+06	1.36184e+06	2.38157e+06	297852	77121.4	205263	130264	125650	32061.3	3.983e+06	71650.5
68	Exercise & Protein	1	34082.7	970494	1.17025e+06	1.77848e+06	829726	75814.9	351127	935777	178216	21157.3	5.50794e+06	61118.7
42	Exercise & Protein	1	42577.9	92968	1.37867e+06	2.6863e+06	609849	90304.3	154083	68207.1	215635	18423.5	2.52238e+06	85147.1
78	Exercise & Protein	1	33178.4	484967	2.03561e+06	2.48956e+06	421666	52807.9	175872	96196	289596	21085.5	2.43128e+06	46619
73	Exercise & Protein	1	29391.4	4.45859e+06	2.69927e+06	2.81602e+06	261283	88399.1	127035	289196	234202	23479.3	2.05766e+06	81111
98	Exercise & Protein	1	43095.9	364964	2.58279e+06	1.31589e+06	1.20851e+06	52711.1	90207.7	247395	449772	13147.8	3.49138e+06	45953.4
32	Exercise & Protein	1	32637.2	508173	1.41816e+06	1.552e+06	1.75306e+06	52040.5	325143	207472	193770	20071.9	2.27509e+06	46459.4
70	Exercise & Protein	1	31289.7	952130	888355	771165	1.06305e+06	63027.3	356011	359664	342030	22727.8	5.19771e+06	56954.6
90	Exercise & Protein	1	41882.1	382682	1.22231e+06	1.67231e+06	320762	58543.5	253265	86932.7	175056	34889.7	2.05668e+06	50781
22	Exercise & Protein	1	24558.8	313707	436028	1.38097e+06	585542	60811.9	369678	247604	357260	21653.2	1.4792e+06	42348.8
43	Exercise & Protein	1	79714.8	160226	2.6278e+06	2.5156e+06	775052	46697	158182	111721	307236	29718	1.36082e+06	45441.1
26	Exercise & Protein	1	27091.5	1.54611e+06	1.84692e+06	1.79606e+06	1.58797e+06	61890.3	136045	186648	357544	19862.3	3.19986e+06	55423.2
29	Exercise & Protein	1	37605.8	235114	2.50475e+06	1.04637e+07	847046	72649.3	183455	459065	187220	21574.1	1.2806e+07	63013.4
82	Exercise & Protein	1	66600.5	297514	1.41451e+06	1.08305e+06	842313	43205.2	136480	171106	484300	39143.5	1.96925e+06	36254.7
35	Exercise & Protein	1	26165	268608	981227	1.84423e+06	1.25168e+06	47986.1	254623	566612	382077	21024.8	2.6842e+06	39786.6
46	Exercise & Protein	1	27261.9	317792	1.28589e+06	2.18817e+06	781459	49856.3	363599	485743	381711	20096.7	3.62411e+06	56635
56	Exercise & Protein	1	26722	604248	1.50249e+06	5.1666e+06	760693	56209.5	208259	153022	473412	76581.9	2.60468e+06	50945.3
39	Exercise & Protein	1	40359.5	1.14442e+06	841590	1.48852e+06	590703	51239.9	145162	146582	284716	18216.9	4.73679e+06	49266.6
21	Exercise & Protein	1	21604.7	249385	515577	737683	114364	75633.9	309233	188952	358905	24033.8	3.78368e+06	53211.9
25	Exercise & Protein	1	70156.4	988004	1.63256e+06	2.2509e+06	306709	79701.9	141636	104932	283835	31293.7	2.20173e+06	53853.2
8	Exercise & Protein	1	23116.8	345343	1.75077e+06	6.11091e+06	1.23102e+06	62396.4	71983.5	721206	516766	17258.6	3.59622e+06	48250.5
37	Exercise & Protein	2	55493.5	773992	1.28894e+06	3.50956e+06	437959	75392.1	201870	124960	139300	29194.9	3.41251e+06	57680.3
73	Exercise & Protein	2	61430.1	1.17488e+06	2.38435e+06	1.94835e+06	383344	69113.9	179462	133439	183787	26058.7	3.22467e+06	52902
42	Exercise & Protein	2	50187.9	953774	1.51598e+06	1.08892e+06	846853	60370.5	123286	83115.5	164030	19531	1.30651e+06	50657.3
16	Exercise & Protein	2	56880.4	517384	1.95716e+06	2.19596e+06	770453	53773.7	46847.8	464019	245422	24122.4	1.22726e+06	47053.7
32	Exercise & Protein	2	38628.3	252306	821098	1.41494e+06	1.32235e+06	64129.1	250238	411928	147028	35363.5	1.29309e+06	49856.6
39	Exercise & Protein	2	63629.6	922277	1.0746e+06	1.32775e+06	690026	52734.3	242767	123801	223183	22523.5	4.34343e+06	43646.5
78	Exercise & Protein	2	27100.9	538498	2.55164e+06	1.8359e+06	406735	58002.1	327578	113315	560605	26499.9	4.35483e+06	48769.3
68	Exercise & Protein	2	34416.5	766589	1.37472e+06	1.31887e+06	977586	71346.1	265233	227705	148197	26232.8	2.05421e+06	55473.9
90	Exercise & Protein	2	35921.1	648152	1.75638e+06	2.51798e+06	334828	60137.3	239584	161944	131807	38105.1	1.46913e+06	49818.7
46	Exercise & Protein	2	41182	935797	1.421e+06	2.83207e+06	1.10507e+06	59521.6	181772	792908	366319	21282.7	1.57829e+06	59040.6
26	Exercise & Protein	2	26403.8	185763	2.02102e+06	2.06739e+06	646571	76002.8	236846	99395.9	283208	25434.8	2.50771e+06	62315.2
82	Exercise & Protein	2	60482.8	209565	1.37387e+06	1.03499e+06	669370	37751.3	174608	647664	418098	27021.5	2.41058e+06	39541.7
35	Exercise & Protein	2	44135.8	150612	991105	1.58974e+06	1.0754e+06	52096.3	110753	190284	214022	36493.9	2.17804e+06	43748
21	Exercise & Protein	2	26858.4	615090	1.18308e+06	1.3614e+06	131987	86392.6	151240	131220	235887	21933.4	1.09447e+07	52361.9
29	Exercise & Protein	2	37604.2	116403	2.23112e+06	5.38778e+06	885859	67116.7	217438	81581.1	380831	21353.6	1.85891e+06	55444.5
70	Exercise & Protein	2	63236	300163	1.27944e+06	1.0145e+06	285481	64512.1	342504	108684	302462	30104.4	1.32982e+06	49520.9
22	Exercise & Protein	2	24588.1	208700	951304	1.85905e+06	932065	65322.6	137189	407949	473011	30155.3	1.62481e+06	47546.7
56	Exercise & Protein	2	31936.2	793710	1.39264e+06	5.16025e+06	537295	55145.6	104645	526295	421934	26857.7	2.45002e+06	48742.2
43	Exercise & Protein	2	27716.3	291508	1.5107e+06	1.81992e+06	1.06916e+06	50854.3	233193	113773	254254	21744.5	1.73376e+06	41010.4
98	Exercise & Protein	2	28393.7	271912	1.83367e+06	1.577e+06	1.12465e+06	56356.1	265444	194032	600450	32533.5	4.12083e+06	45515.6
8	Exercise & Protein	2	32463.7	328607	1.33068e+06	2.71112e+06	410966	58594.9	401871	217075	407207	18705.9	1.83156e+07	48596.7
25	Exercise & Protein	2	32345	501720	879035	1.5871e+06	312184	85443.8	133566	138067	201008	22928	1.51405e+06	63529.9
102	Protein	1	28585.5	844145	2.43988e+06	2.84005e+06	942426	74198.1	178319	530184	404381	20070.1	1.48525e+06	58280.8
104	Protein	1	21651.2	351274	2.44646e+06	986144	968434	59063.8	286597	165584	284668	23878.7	2.3495e+07	36773.1
105	Protein	1	83688.9	651846	2.32929e+06	2.32913e+06	511526	44708.4	144316	237248	213744	19007.6	1.43553e+06	31472
106	Protein	1	45239.5	1.61252e+06	1.35282e+06	2.9415e+06	350510	49639.4	335605	550091	520182	19590.5	1.61503e+06	41611.1
108	Protein	1	71499.4	538442	1.28031e+06	1.35795e+06	1.27452e+06	53009.9	233998	156246	312528	30542.4	1.14082e+07	48192.1
109	Protein	1	62721.7	535553	1.84354e+06	1.41462e+06	356737	60814.3	147449	117978	181739	24735.5	2.58265e+06	48870.9
110	Protein	1	97137.7	398338	2.2267e+06	2.33115e+06	70287.7	60293.2	43090.5	218394	131624	28961.8	1.27398e+06	46973
111	Protein	1	44009.3	325268	705450	894607	196173	74215.6	229590	224481	192866	39477.1	8.55859e+06	60303.5
112	Protein	1	23576	644220	1.88523e+06	4.77645e+06	1.17061e+06	68055.4	196960	109076	282976	27049	1.59384e+06	54172.1
115	Protein	1	55907.3	76153.3	1.15434e+06	742545	587993	39130.2	112793	51981.6	387947	15584	1.70478e+06	32778.9
117	Protein	1	82425.3	209057	1.16334e+06	1.59083e+06	421461	66063.7	334208	170040	212195	34466.7	3.27555e+06	50643.8
12	Protein	1	65828.3	176780	724529	767278	714230	49082.1	201367	465367	392578	21269.6	2.0328e+06	38632.3
14	Protein	1	17639	264887	1.92832e+06	3.79394e+06	664389	62796.8	208322	376566	209685	55988	1.76825e+06	49107.6
15	Protein	1	36988.1	348188	1.43748e+06	2.15461e+06	128750	65230.4	72683.5	401458	200444	22387.6	1.12017e+06	53651.8
18	Protein	1	26096.5	259362	502213	822058	568487	52879.7	132078	104145	175861	23202.5	3.24942e+06	52662.8
19	Protein	1	37837	91190.7	2.32534e+06	2.90785e+06	1.14872e+06	41657.2	145442	405554	211633	17329.8	1.65304e+06	37678.3
1	Protein	1	37360.8	431513	1.32211e+06	2.06529e+06	1.11444e+06	62047.8	159850	86606.4	169213	35972	3.24995e+06	51154
23	Protein	1	51430.6	364956	1.14662e+06	2.1736e+06	642474	56092.1	195721	173291	321505	22941.2	668689	51980.3
36	Protein	1	56302.8	1.58713e+06	572029	1.27073e+06	257481	56237.5	147683	187603	178492	25130.5	6.04604e+06	39622.8
4	Protein	1	36302.1	503849	2.3393e+06	2.22994e+06	893655	68273.2	114841	300901	311366	17698.6	1.32846e+06	53412.8
5	Protein	1	42367.1	323422	983164	1.1566e+06	428161	54814.5	112612	70124.1	275728	31614.6	1.52331e+06	42053.3
96	Protein	1	69999.3	857845	1.77129e+06	1.96546e+06	717124	53640.4	145179	74241	215374	22983.6	3.54514e+06	43701.8
99	Protein	1	33862.4	167465	1.85558e+06	1.82177e+06	734026	60058.8	232927	74849.2	168859	14835	2.01468e+06	49645.9
9	Protein	1	30374.6	935158	958028	1.16148e+06	637958	66873.9	438126	292404	272633	22086.6	2.40637e+06	56052.9
102	Protein	2	62322.1	337348	2.63572e+06	1.9256e+06	524163	44065.6	175650	183636	426683	18121.9	2.95899e+06	42138.8
104	Protein	2	29057.9	245648	2.58863e+06	1.38074e+06	582331	57100.4	261731	159624	241396	20895.7	3.56296e+06	41471.7
105	Protein	2	41282.7	554464	1.16673e+06	2.60055e+06	443488	43220.8	268501	204079	157350	16221.5	6.76439e+06	39420.2
106	Protein	2	55375.5	374194	1.55393e+06	3.23097e+06	495726	56909.2	330278	233565	224065	16843	2.32441e+06	52101.7
108	Protein	2	40859.3	1.82438e+06	988595	1.68692e+06	695443	67128.6	179643	214090	230227	17283	9.56478e+06	58153.4
109	Protein	2	26267.5	1.44347e+06	2.46568e+06	2.01466e+06	399786	67342.8	154932	181201	284792	15692.3	4.72142e+06	57625.6
110	Protein	2	35503.7	523708	1.73033e+06	2.19307e+06	81653.9	65508.3	118280	171194	254228	19217.1	1.09736e+06	53090.3
111	Protein	2	74938.9	359810	538565	1.03701e+06	465690	80990.2	154808	91360.3	117342	50368.8	1.31542e+06	59396.1
112	Protein	2	74809.8	328541	1.7024e+06	4.88112e+06	774835	64103.5	185355	95094.4	359832	26325.3	4.86606e+06	57038.2
115	Protein	2	33327	458865	2.26219e+06	1.2035e+06	355809	45749.7	333583	142204	641754	15886.2	2.42022e+06	40261.9
117	Protein	2	24256.7	333564	1.28459e+06	1.10528e+06	343573	60518.6	327070	159709	435520	23096.7	1.49616e+07	47424.8
12	Protein	2	30965.5	162536	732350	610886	1.92591e+06	48953.9	331663	75949	567391	27876.9	1.54147e+06	36774.6
14	Protein	2	16101.9	834738	1.83831e+06	2.05646e+06	492044	55134.9	353637	3.66517e+06	349554	22764.1	2.64326e+06	63999
15	Protein	2	32856.8	400704	1.93757e+06	1.69567e+06	703622	63336.2	61956.3	351028	465082	16833	2.65164e+06	48915.1
18	Protein	2	48073.7	1.07644e+06	697671	1.30215e+06	262616	61734.7	138179	171944	134840	21390.8	3.29418e+06	48392.3
19	Protein	2	32793.9	344575	2.64002e+06	1.76853e+06	911343	45458.3	250967	341780	243600	18634.4	2.09385e+06	35240.3
1	Protein	2	34219	378873	1.30404e+06	1.84308e+06	523080	54224.6	299529	84021.6	357013	26112.8	5.74063e+06	47120
23	Protein	2	45927.1	499213	1.6682e+06	910995	420651	52956.7	320063	333993	484585	19983.1	1.44692e+06	45258.6
36	Protein	2	45858.9	284133	1.15185e+06	1.35111e+06	1.29325e+06	57342	217431	246431	133881	25320.5	2.69191e+06	41963.6
4	Protein	2	52074.2	322342	1.04999e+06	1.8692e+06	436367	55373	164723	130396	201895	16928.1	1.41127e+06	45581
5	Protein	2	44393.3	545285	988194	1.52706e+06	293005	68215	111899	123025	248114	28399.1	2.42533e+06	51386.5
96	Protein	2	58724	242977	904835	1.3242e+06	1.04074e+06	59401.3	224803	84689.3	106865	20351	7.93383e+06	39782
99	Protein	2	31092.3	160112	997927	975290	1.40718e+06	51572.5	210001	113905	226963	15549.2	1.57369e+06	48022
9	Protein	2	20290.3	625254	1.2483e+06	1.53495e+06	662086	91173.9	676015	91193.5	192720	21555.4	4.40634e+06	72938.4

## Sheet: Stool Metabolites
Subject number	Group	Time Point	Dimethylamine (DMA)	Glutamate	Methylamine (MA)	Phenylacetate	Serine	Trimethylamine (TMA)	Tyrosine
47	Exercise	1	71023.2	334209	88168	70599.8	175340	88382.4	111026
86	Exercise	1	70495.9	141999	57079.9	48762.2	137514	52410.6	65935.5
54	Exercise	1	54381.3	151507	89281.6	44817.3	119970	87318.3	56203.9
81	Exercise	1	51691.2	295120	67773.6	64565.4	212924	54564	169189
10	Exercise	1	47903.7	251576	79750.2	43592.3	170431	68278.1	89149.7
74	Exercise	1	52556.4	178006	52021.4	34144.6	190036	55698.7	81553.4
34	Exercise	1	61770.7	272042	58146.5	69247.7	199598	54975.9	144305
89	Exercise	1	63494.1	451391	61864	51543.7	266994	48168.2	211965
49	Exercise	1	54474.3	460626	53879.3	61944.3	276295	43398.3	224805
84	Exercise	1	65468.8	352950	75785.7	51542.8	198793	52749.2	173620
50	Exercise	1	43202.7	164651	133520	52869.2	171380	85554.5	106972
91	Exercise	1	46163.4	281346	59444.2	39201.4	227989	235511	188314
64	Exercise	1	76955.4	289478	62302.4	68623	153725	44584.7	83290.5
58	Exercise	1	69110.9	258517	61165.7	41114.7	221507	49276.7	143223
67	Exercise	1	66074.4	265011	82829.9	77001.4	157651	68312.3	110635
85	Exercise	1	42765.5	244623	61271.1	49805.7	202901	131566	134050
57	Exercise	1	54198.4	243148	42717.1	58672.2	212866	58274.6	131175
87	Exercise	1	43752.7	373035	84750.7	45324	265039	52826.7	215172
94	Exercise	1	46020	229148	107201	74540.2	211089	184403	165355
62	Exercise	1	72433	292402	69850.7	68459.5	226537	47019	179006
45	Exercise	1	53278.7	234517	56298.9	49943.2	215930	68909.6	112446
79	Exercise	1	40697.4	215857	70407.6	32619.9	209239	39173.4	154777
74	Exercise	2	51358.4	309477	94034.8	67712.6	212863	53697.7	140785
81	Exercise	2	54026.4	434735	73180.6	46237.1	289199	46475.6	226968
79	Exercise	2	45387.8	360579	86847.8	52290.7	219621	52810.2	160229
34	Exercise	2	57824.3	163071	55095.9	82348.3	173930	78746.3	113615
47	Exercise	2	60652.4	359057	156007	113301	195628	100957	140188
89	Exercise	2	61513.2	272004	74218.3	59107.4	190939	72258.9	127680
64	Exercise	2	59794.1	169289	76361	85725.4	136421	66406.2	47956.8
84	Exercise	2	62789.4	326808	64483.9	94248.8	194873	63407.3	145942
58	Exercise	2	70399.6	213410	54004.9	110722	185563	119637	112263
91	Exercise	2	40191.6	267895	35891.4	35357	221203	28882.7	178124
49	Exercise	2	46100.5	199706	104228	40772.1	159684	62138	72063
62	Exercise	2	71039.9	273380	75269	63828.5	197952	69751.7	159677
86	Exercise	2	63513.5	212429	53329.1	45385.9	210111	48784.2	118001
85	Exercise	2	41615.1	254073	54281.4	56340	210606	75582.9	157693
54	Exercise	2	53731.6	345906	57398.7	52666.8	219610	62253.4	185950
67	Exercise	2	57357.3	241134	79593.2	76842.3	139836	59660	109022
94	Exercise	2	44384.2	176499	78874.8	39711.3	180857	44876.9	120392
10	Exercise	2	60220.9	282901	59330.6	43004.7	190769	51455.9	131334
50	Exercise	2	46071.7	238344	55492.3	44972.4	186161	62662.4	125662
87	Exercise	2	43794.6	274713	53462.9	40592.4	258002	55520.9	157420
57	Exercise	2	38525.7	259912	58400.9	52561.2	288364	84097.5	206590
78	Exercise & Protein	1	63919.4	374014	117549	47620.5	162562	72420.3	116841
90	Exercise & Protein	1	64450.3	328699	67006.6	63366.3	184375	40694.8	180172
42	Exercise & Protein	1	87871.5	385298	58933.3	70571.4	206086	40459.3	155517
73	Exercise & Protein	1	41880.6	285745	69309.3	22316.8	169299	59400.4	100056
26	Exercise & Protein	1	77840.1	258102	55574.3	83651.6	175327	61476.5	116592
22	Exercise & Protein	1	61497.6	249462	52915.7	85119.8	130193	83685.6	76745.6
32	Exercise & Protein	1	58381.3	189619	48787.4	72139.7	114849	45462.6	72516.6
82	Exercise & Protein	1	51162.7	274402	49479.8	41139	184677	48746.2	140124
37	Exercise & Protein	1	68453.9	296839	74879.8	55247	214506	84349.7	146301
16	Exercise & Protein	1	36132.2	246868	147059	38197.2	212612	75682.4	144766
25	Exercise & Protein	1	53631.6	295128	182398	31813.1	147039	53291	97809.7
35	Exercise & Protein	1	60677.8	236442	65257	105573	167328	129297	111398
46	Exercise & Protein	1	48230.2	229809	84273.3	87707.7	188398	167688	129904
21	Exercise & Protein	1	45131.8	220336	130229	45688.3	239723	101166	158689
56	Exercise & Protein	1	66033	278530	57829.5	74300.8	209534	60388.1	133364
98	Exercise & Protein	1	43516.8	182428	204906	48661	217660	96561.1	151510
39	Exercise & Protein	1	50174.6	257729	65988.1	50648.2	189547	223779	138130
43	Exercise & Protein	1	48521.9	251363	93623.3	53999.9	189906	70983	117448
68	Exercise & Protein	1	69041.9	225104	51866.6	61545.8	176810	75504.7	113987
29	Exercise & Protein	1	43487.3	141344	126275	64402.8	139624	138744	52336.3
70	Exercise & Protein	1	64986.2	275669	47833.5	54931.3	202800	81165.9	164037
8	Exercise & Protein	1	38682.4	237303	95159.6	46182.8	209429	71075	141818
32	Exercise & Protein	2	56887.7	238580	52348	65843	116930	57991.1	72010
37	Exercise & Protein	2	60558.2	274052	108779	61354.6	189799	93071.5	104916
73	Exercise & Protein	2	59263	310645	73440.2	47529	153617	71838	83851.6
16	Exercise & Protein	2	34423.5	215096	56280.8	42634.6	191931	53642.9	129808
90	Exercise & Protein	2	65056.4	255988	55027.4	63836.8	179937	62179.1	142053
78	Exercise & Protein	2	49973	253293	72531.4	37662.8	215766	31780.9	180904
42	Exercise & Protein	2	66171.1	504309	95194.8	68498.8	277399	49105.8	247084
82	Exercise & Protein	2	53645.9	416800	62845.6	60393.3	218958	63518.7	205297
26	Exercise & Protein	2	51750.8	320802	65731.7	60048.1	207048	62513.4	162366
98	Exercise & Protein	2	56954	295216	60542.8	60445.6	228042	44574.8	174829
46	Exercise & Protein	2	49943.3	259001	83922.1	82334.4	196186	88927	132453
68	Exercise & Protein	2	65796.9	190001	58480.1	70133.1	154003	113773	79909.3
22	Exercise & Protein	2	49673.5	223067	111095	62595.2	171004	89102.2	94840.3
56	Exercise & Protein	2	67781.1	278490	94424.2	76976.2	198121	207558	135614
43	Exercise & Protein	2	44497.7	257769	72268.4	64955.3	225152	90003.4	154727
39	Exercise & Protein	2	67408.4	307851	53640.5	46762.9	193704	72522.2	137545
70	Exercise & Protein	2	66223.8	251473	56011.2	52759.4	184674	83036.3	140652
35	Exercise & Protein	2	60697.1	196141	65353.4	77996.6	177711	207715	102223
25	Exercise & Protein	2	65869.3	240628	107545	58879.2	174553	82667.9	95322.3
8	Exercise & Protein	2	42934.1	410470	53039.2	92264.7	338066	111880	291164
29	Exercise & Protein	2	60715.4	275397	65335.1	76298.1	170499	90708.3	91813.8
21	Exercise & Protein	2	37097.9	180157	150713	39140	196467	149844	123933
105	Protein	1	63213.7	342573	81053.4	47808.8	154716	75221.5	109430
96	Protein	1	72486.6	294034	60797.4	58951.6	175541	95786.2	125811
18	Protein	1	50058.7	355378	50872	42929.1	167470	60035.7	120101
117	Protein	1	103139	341628	72000.6	91351.9	179703	65026.3	160696
4	Protein	1	41507.8	178949	54444.8	61751.3	181757	86431.6	90829.3
106	Protein	1	79612.1	429474	79134.1	99689.2	277013	59821.7	197129
104	Protein	1	56102.4	264237	69837.1	45134	140122	63670.8	99799.8
9	Protein	1	75058.3	239480	81409.5	128709	163359	97712.3	90272.7
14	Protein	1	55520.1	259842	77849.4	60835.9	204805	116753	138676
12	Protein	1	50155.5	291796	104277	51657.4	210895	61716.9	145015
110	Protein	1	30496.9	402001	26328.1	25663.7	219191	38130.1	207867
111	Protein	1	52359.8	166046	60216.2	50496.3	151341	91315.9	81342.5
5	Protein	1	51139.5	473753	58052.6	51732.5	220197	59402.8	210062
23	Protein	1	49899	263838	63388.5	52371.7	227691	52159.9	186436
108	Protein	1	97670.1	273362	55390.2	38483	125133	41814	94981.6
1	Protein	1	47736.6	319120	74768.1	58221.4	183677	76734.8	121180
109	Protein	1	54381.9	351356	63794.5	42775.3	187310	53502.5	161992
99	Protein	1	87421.8	208362	66785.4	40887.8	141182	49616	98847.8
102	Protein	1	57624.4	270714	69034.1	66956.6	230854	101651	189901
36	Protein	1	39100.8	286414	67917.1	25682.5	173592	70611.9	88351.3
15	Protein	1	47926.7	162572	64063.3	38253.6	76537.7	34772	69086.7
112	Protein	1	84360.6	313133	69224.5	56785.6	158805	96289.3	113596
115	Protein	1	41498.8	281698	58164.9	78059.3	218300	60159.7	202518
19	Protein	1	48650.1	245146	62500.9	55517.3	212523	64270.8	121037
18	Protein	2	37044.4	112827	97408.9	25709.6	163183	206725	72667.7
105	Protein	2	68164.9	253249	69484.1	56464.1	169471	54485.7	100337
110	Protein	2	38390.2	182343	157345	47228.4	179287	36437.6	119458
108	Protein	2	99968	223267	62778	46744.5	145976	59521	78220.9
9	Protein	2	79501.7	239486	78791.3	92594.3	239735	48088.2	114945
14	Protein	2	102601	197821	49911.4	71487.1	208669	386708	132410
104	Protein	2	50544.1	319928	58544.3	58329	215596	51742.6	155501
1	Protein	2	54280.3	314849	72337.4	61716.7	185192	75709.2	141124
112	Protein	2	57074.4	402824	70162.7	48455.3	210243	52761.7	198856
111	Protein	2	65994	276844	51379.4	37497.1	193394	47512.5	118637
99	Protein	2	68954.6	238489	70308.7	61251.5	183515	60272.2	101193
23	Protein	2	59137.4	194010	53254.2	43523	177994	92921.4	102054
115	Protein	2	43359.1	248729	52818.8	80454.9	173750	50182.3	176468
117	Protein	2	50723	228802	108813	69177.5	194712	150802	132485
36	Protein	2	52710.3	406353	93833.6	55944.1	162916	65727	127704
96	Protein	2	52700.5	253527	55864	57613.5	210171	76167.6	142669
15	Protein	2	31269.6	106464	153948	20506.5	187716	158810	118192
106	Protein	2	80260.7	214362	60135.6	71872.2	203488	53423.3	119100
5	Protein	2	39123	264463	86512.5	34637.2	237930	52193.2	170278
19	Protein	2	46692	201996	64304.5	40654.2	214799	61056.5	110873
109	Protein	2	62564.7	265943	59278.8	53704.6	207106	63908.5	137471
12	Protein	2	51360.2	229780	53359.4	79226.2	239278	41386.3	152016
102	Protein	2	57530.4	189927	85618.2	66061.3	189652	197755	100103

## Sheet: Cat. Pathways
			ProteinT1	ProteinT2	ProteinT1	ProteinT2	ProteinT1	ProteinT2	Exercise.ProteinT2	ProteinT1	ProteinT2	ProteinT1	ProteinT2	ProteinT1	ProteinT2	ProteinT1	Exercise.ProteinT1	Exercise.ProteinT2	ProteinT1	ProteinT2	ProteinT1	Exercise.ProteinT1	Exercise.ProteinT2	ProteinT1	ProteinT2	Exercise.ProteinT1	Exercise.ProteinT2	Exercise.ProteinT1	Exercise.ProteinT2	Exercise.ProteinT1	Exercise.ProteinT2	Exercise.ProteinT1	Exercise.ProteinT2	ExerciseT1	ExerciseT2	Exercise.ProteinT2	ProteinT1	ProteinT2	Exercise.ProteinT1	Exercise.ProteinT2	Exercise.ProteinT2	Exercise.ProteinT1	Exercise.ProteinT2	Exercise.ProteinT1	Exercise.ProteinT2	ExerciseT1	ExerciseT2	Exercise.ProteinT1	Exercise.ProteinT2
High-level Metabolic Category	Low-level Metabolic Category	Pathway	S001.1	S001.2	S004.1	S004.2	S005.1	S005.2	S008.2	S009.1	S009.2	S012.1	S012.2	S014.1	S014.2	S015.1	S016.1	S016.2	S018.1	S018.2	S019.1	S021.1	S022.2	S023.1	S023.2	S025.1	S025.2	S026.1	S026.2	S029.1	S029.2	S032.1	S032.2	S034.1	S034.2	S035.2	S036.1	S036.2	S037.1	S037.2	S039.2	S042.1	S042.2	S043.1	S043.2	S045.1	S045.2	S046.1	S046.2
Activation-Inactivation-Interconversion_MCHI	Activation-Inactivation-Interconversion_MCHI	ARGORNPROST-PWY: arginine, ornithine and proline interconversion	364.904	741.229	935.552	851.099	386.628	496.1	483.767	1354.52	1331.97	499.563	417.235	390.258	645.944	709.97	1003.29	681.97	861.644	898.243	560.542	536.115	374.203	530.704	507.495	991.891	820.36	442.764	511.657	402.47	768.57	593.701	652.68	1178.02	665.995	809.038	390.852	384.493	1146.96	897.836	798.01	939.879	1309.08	832.372	1020.03	925.37	1144.33	873.357	634.835
Activation-Inactivation-Interconversion_MCHI	Activation_MCLO	ARGORNPROST-PWY: arginine, ornithine and proline interconversion	364.904	741.229	935.552	851.099	386.628	496.1	483.767	1354.52	1331.97	499.563	417.235	390.258	645.944	709.97	1003.29	681.97	861.644	898.243	560.542	536.115	374.203	530.704	507.495	991.891	820.36	442.764	511.657	402.47	768.57	593.701	652.68	1178.02	665.995	809.038	390.852	384.493	1146.96	897.836	798.01	939.879	1309.08	832.372	1020.03	925.37	1144.33	873.357	634.835
Biosynthesis_MCHI	Biosynthesis_MCHI	ARG+POLYAMINE-SYN: superpathway of arginine and polyamine biosynthesis	1963.3	3043.25	2287.55	2095.2	1602.78	2178.31	1088.81	1581.44	2134.64	2018.56	1657.76	1488.11	1676.68	2064.01	2422.7	2850.82	2065.06	2683.21	1805.43	919.573	2252.96	2376.07	2433.19	3477.98	2559.39	2166.67	1775.86	1776.14	2574.49	2707.65	2807.08	2288.06	2167.51	2463.69	1888.52	2164.67	2836.8	2665.33	3165.68	2699.4	2900.17	2403.4	2876.25	1929.98	2754.81	2796.59	1997.6
Biosynthesis_MCHI	Biosynthesis_MCHI	GLUCONEO-PWY: gluconeogenesis I	7550.3	7477.14	6741.23	7212.19	7000.31	6664.08	7757.48	8220.65	7152.53	7312.1	7295.26	7322.8	7262.61	6834.27	6492.34	6811.91	7157.41	6247.42	7071.64	7538.76	7489.73	6974.86	7078.16	7050.51	7347.27	6944.83	6743.96	8083.79	7590.42	7202.73	7124.54	7034.99	6926.87	7184.91	7206.48	7259.29	7050.44	7348.38	6723.52	7249.07	6682.59	7424.36	7171.07	7044.61	6950.22	7047.78	7074.92
Biosynthesis_MCHI	Biosynthesis_MCHI	ARGININE-SYN4-PWY: L-ornithine de novo biosynthesis	6189.24	6178.56	5440.08	5501.93	6193.07	6123.51	6341.94	5631.25	5848.44	5484.81	6077.45	5665.44	5332.03	5321.92	5576.93	5820.34	5195.35	4927.56	5612.41	6138.14	6084.83	5406.34	5597.18	5751.51	5409.48	5603.89	5834.63	6334.86	5750.2	6574.97	6622.19	5444.92	5132.46	6333.97	5437.75	5465.28	5885.96	5815.86	5995.67	5776.99	5259.06	5522.96	5720.23	5743.54	5581.71	5299.41	5704.19
Biosynthesis_MCHI	Biosynthesis_MCHI	PWY-6660: 2-heptyl-3-hydroxy-4(1H)-quinolone biosynthesis	1.01134	1.7651	1.15448	1.10681	1.13313	0.817318	1.43063	1.54941	6.72739	0.979341	1.39626	1.38576	0.952811	2.62222	0.904277	1.04757	0.330887	0.260179	1.55904	1.04544	2.52932	1.49557	3.74615	3.35324	2.85611	1.65415	1.48182	1.3505	3.32173	2.77945	3.76751	2.62175	1.4484	4.37298	1.31996	1.50623	2.52982	1.78227	3.30861	2.54809	4.83721	1.86519	1.77088	1.25605	3.02478	2.36401	1.63724
Biosynthesis_MCHI	Biosynthesis_MCHI	PWY-6703: preQ0 biosynthesis	4829.82	3689.31	3926.8	3979.7	4358.96	3423.78	4977.91	3150.56	3189.53	4021.53	4753.92	4655.17	4170.73	3121.92	4037.39	3832.16	4096.47	2558.79	4473.21	5379.68	3469.41	3619.23	3738.21	2974.8	3358.17	3307.09	2848.3	2886.52	2756.36	3358.08	3331.58	3937.84	3731.75	3181.38	4437.77	4232.76	3305.42	3377.32	3084.1	3140.32	3248.74	3837.23	3523.43	4478.08	3425.34	3289.74	3675.68
Biosynthesis_MCHI	Biosynthesis_MCHI	PWY-6644: fluoroacetate and fluorothreonine biosynthesis	2.09263	0.976012	0.00660519	0	1.84874	0.491797	0.370434	3.30655	9.29847	0.202036	0.238388	0	0	1.1	0.105286	0.360142	0.353684	0	0	0	0.690973	0.923279	2.14461	1.75645	1.51556	2.54419	0.385705	1.33717	4.16074	3.76966	2.25586	0.92488	1.03483	3.29802	1.50127	1.45759	1.22626	0	0.9393	1.90618	4.41515	1.15288	0.777968	2.12505	1.61431	1.98421	0.770655
Biosynthesis_MCHI	Biosynthesis_MCHI	PWY-7136: &beta; myrcene degradation	0	0	0	0	0	0	0	0	0	0	0	0	0	0	0	0	0	0	0	0	0	0	0	0	0	0	0	0	0	0	0	0	0	0	0	0	0	0	0	0	0	0	0	0	0	0	0
Biosynthesis_MCHI	Biosynthesis_MCHI	PWY-6662: superpathway of quinolone and alkylquinolone biosynthesis	1.07461	1.83253	1.22445	1.09482	1.07539	0.750988	1.65627	1.33022	6.27469	1.01608	1.42625	1.60107	0.831048	2.27541	0.998727	1.17846	0.298696	0.305515	1.48392	0.906905	2.7469	1.44973	3.96138	3.27593	2.93537	1.44262	1.31326	1.44295	3.28699	3.05944	4.02963	2.37215	1.53707	4.47868	1.37928	1.56376	2.42272	2.03271	2.95563	2.24504	4.298	1.97051	1.83027	1.34302	3.01505	2.18286	1.5603
Biosynthesis_MCHI	Biosynthesis_MCHI	PWY-6949: DIBOA-glucoside biosynthesis	0	0	0	0	0	0	0	0	0	0	0	0	0	0	0	0	0	0	0	0	0	0	0	0	0	0	0	0	0	0	0	0	0	0	0	0	0	0	0	0	0	0	0	0	0	0	0
Biosynthesis_MCHI	Biosynthesis_MCHI	PWY-1269: CMP-3-deoxy-D-manno-octulosonate biosynthesis I	4329.82	3472.87	3863.87	4060.7	4704.35	3465.49	4515.05	2094.33	1717.48	3467.28	4411.64	5351.55	4973.59	2701.15	3283.5	3357.36	4097.71	2659.93	4305.39	4930.51	4007.37	3738.69	3918.05	2363.06	3418.45	4317.25	4761.96	4182.84	2599.31	1983.39	2141.47	3749.44	3380.32	3175.46	3980.43	4080.74	2965.01	3382.12	2916.82	3263.11	2597.45	3930.71	3337.62	4351.62	2947.15	3172.8	4252.99
Biosynthesis_MCHI	Biosynthesis_MCHI	PWY-6432: curcuminoid biosynthesis	0	0	0	0	0	0	0	0	0	0	0	0	0	0	0	0	0	0	0	0	0	0.0866486	0	0	0	0	0	0	0	0	0	0	0	0	0	0	0	0	0	0	0	0	0	0	0	0	0
Biosynthesis_MCHI	Biosynthesis_MCHI	PWY-7138: noscapine biosynthesis	0	0	0	0	0	0	0	0	0	0	0	0	0	0	0	0	0	0	0	0	0	0	0	0	0	0	0	0	0	0	0	0	0	0	0	0	0	0	0	0	0	0	0	0	0	0	0
Biosynthesis_MCHI	Biosynthesis_MCHI	PWY-7341: superpathway of hyoscyamine and scopolamine biosynthesis	0	0	0	0	0	0	0	0	1.72488	0	0	0	0	0	0	0	0	0	0	0	0	0	0	0	0	0	0	0	0	0	0	0	0	0	0	0	0	0	0	0	0	0.419027	0	0	0	0	0
Biosynthesis_MCHI	Biosynthesis_MCHI	PWY-3901: berberine biosynthesis	0	0	0	0	0	0	0	0	0	0	0	0	0	0	0	0	0	0	0	0	0	0	0	0	0	0	0	0	0	0	0	0	0	0	0	0	0	0	0	0	0	0	0	0	0	0	0
Biosynthesis_MCHI	Biosynthesis_MCHI	PWY-5004: superpathway of L-citrulline metabolism	890.702	512.363	904.306	678.631	828.567	644.642	902.407	1350.59	343.221	485.988	296.981	607.603	319.567	1047.86	386.292	327.723	533.603	478.484	865.21	515.731	308.834	696.857	539.76	232.986	267.835	703.029	607.086	243.371	293.252	175.822	248.331	554.436	515.23	758.919	1648.95	1527.48	343.637	381.21	445.03	828.055	841.711	1016.94	714.604	619.374	394.28	205.624	321.392
Biosynthesis_MCHI	Biosynthesis_MCHI	COA-PWY-1: coenzyme A biosynthesis II (mammalian)	5339.71	4847.88	4738.98	4919.53	5188.52	4839.74	4415.32	5076.07	4867.65	4593.33	4965.17	4837.87	5236.76	4725.41	4692.64	4984.08	4665.5	4235.69	4959.93	5412.15	4393.39	4781.79	4649.22	4452.81	4407.74	4828.63	4633.63	4078.08	4040.4	5124.64	4869.4	4856.51	4621.35	3960.06	4722.01	4707.96	4764.36	4687.34	4865.07	4396.26	4247.8	4765.39	4690.2	5019.12	4588.12	4914.38	4812.93
Biosynthesis_MCHI	Biosynthesis_MCHI	PWY-7255: ergothioneine biosynthesis I (bacteria)	0	0	0	0	0	0	0	0	0	0	0	0	0	0	0	0	0	0	0	0	0	0	0	0	0	0	0.02368	0	0	0	0	0	0	0	0	0	0	0	0	0	0	0	0	0	0	0	0
Biosynthesis_MCHI	Biosynthesis_MCHI	PWY-6883: pyruvate fermentation to butanol II	125.59	250.261	274.707	224.564	160.003	176.841	145.849	432.291	603.727	204.045	120.844	193.974	193.187	513.229	291.482	230.958	155.66	741.933	158.773	94.3622	152.104	322.264	189.964	556.161	351.78	216.963	190.193	144.428	297.732	463.624	294.576	376.139	207.696	381.489	188.52	200.905	279.972	97.1546	217.485	372.229	502.101	308.608	360.875	220.383	418.227	327.319	269.204
Biosynthesis_MCHI	Biosynthesis_MCHI	PWY-7111: pyruvate fermentation to isobutanol (engineered)	7261.87	7840.69	7492.83	7555.08	7972.59	8291.69	7860.88	6511.58	7664.37	8317.1	7787.29	7215.81	7714.96	7657.35	7524.41	8276.6	7179.33	7369.17	7435.82	7659.96	7928.09	7163.86	7339.33	9029.91	7501.89	7530.22	7968.12	7704.75	7856.39	8310.19	8358.65	7553.27	7635.55	8253.97	7858.39	7661.17	7943.85	8013.69	8307.01	8077.22	7895.33	7355.57	7681.51	7647.57	8029.15	6412.8	6153.16
Biosynthesis_MCHI	Biosynthesis_MCHI	PWY-6886: 1-butanol autotrophic biosynthesis	0	0	2.48796	4.01888	0	0	0	0	0	0.561482	0	3.42811	0	10.0682	1.46773	22.8454	0.802001	0	5.63962	5.09353	15.0595	4.27538	1.42698	0	0	0	1.55335	16.3472	3.58919	0	2.12176	2.99034	4.78029	15.4052	53.8102	0.203073	0.96241	0	3.76891	5.6678	10.5062	4.62554	1.01786	2.54916	0	41.1737	0
Biosynthesis_MCHI	Biosynthesis_MCHI	PWY-7003: glycerol degradation to butanol	462.079	1292.12	1250.88	999.162	697.331	1413.14	282.808	1325.08	1265.86	656.271	451.369	860.211	1549.79	1486.91	1289.94	810.02	954.373	1359.36	581.151	472.213	574.026	1016.92	1076.31	2026.25	1256.24	519.833	391.732	646.834	1396.86	1273.69	953.794	1476.67	1375.56	1283.43	1029.06	1456.84	525.099	216.045	699.118	1257.06	1259.18	893.284	1026.43	902.546	1314.59	1807.11	950.185
Biosynthesis_MCHI	Biosynthesis_MCHI	PWY-5424: superpathway of oleoresin turpentine biosynthesis	0	0	0	0	0	0	0	0	0	0	0	0	0	0	0	0	0	0	0	0	0	0	0	0	0	0	0	0	0	0	0	0	0	0	0.0174919	0	0	0	0	0	0	0	0	0	0	0	0
Biosynthesis_MCHI	Biosynthesis_MCHI	PWY-7391: isoprene biosynthesis II (engineered)	0	10.512	10.955	3.37595	0	0.370264	32.2911	0	8.27242	17.4178	20.2371	0	0	195.491	4.70879	8.36573	4.89607	153.705	0.5147	0	12.941	94.2961	7.84251	37.7396	9.78599	18.7162	15.7423	22.4208	23.4802	7.19611	0	32.7584	48.4859	88.3471	7.68846	0	0.726938	0	0.622429	5.3707	27.0301	5.99226	31.632	42.6604	44.0361	18.182	12.3519
Biosynthesis_MCHI	Biosynthesis_MCHI	PWY-6270: isoprene biosynthesis I	5213.17	4669.84	4378.7	4653.8	5177.55	4399.85	3083.02	1913.13	1842.16	3940.16	4625.63	5180.45	4710.52	4121.71	4229.43	4357.07	4198.34	2878.83	4514.1	4869.68	5237.26	4596.57	4823.96	3928.12	4570.39	5015.52	5404.91	5511.58	3705.63	3276.76	3573.65	4563.56	4230.87	4123.91	4209.85	3934.09	3814.92	4393	3875.84	4297.98	3847.8	4410.88	3961.1	4730	4056.13	4978.71	5517.11
Biosynthesis_MCHI	Biosynthesis_MCHI	PWY-922: mevalonate pathway I	0	13.4861	15.4141	8.79551	0	3.69102	45.8059	0	15.3225	22.7398	36.6114	3.88451	0	382.802	7.97291	14.2221	6.2147	167.722	15.7193	0	15.0436	112.519	13.3511	50.1482	17.209	32.1472	18.2033	30.3031	32.5448	9.56347	7.85397	42.2484	59.5283	101.468	9.87132	6.18672	1.76049	0	1.44973	9.71202	49.7363	8.01254	37.7742	60.4437	51.6254	32.0558	20.6283
Biosynthesis_MCHI	Biosynthesis_MCHI	PWY-7560: methylerythritol phosphate pathway II	5162.56	4937.75	4320.18	4584.41	5110.45	4696.28	3901.95	7156.81	7381.34	4413.92	4526.92	5167.92	4694.57	4494.85	4442.55	4555.66	4086.88	4683.37	4417.28	4767.1	5388.09	4525.06	4744.21	5728.42	5182.81	4946.53	5421.2	5603.97	5502.37	7337.76	7378.57	4473.11	4165.45	5728.37	4088.04	4063.87	5225.86	4901.79	5060.42	4966.55	4857.59	4339.23	4539.66	4640.02	5072.97	6071.9	5459.79
Biosynthesis_MCHI	Biosynthesis_MCHI	NONMEVIPP-PWY: methylerythritol phosphate pathway I	6117.38	6111.59	5299.22	5689.52	6123.25	6056.76	6787.64	8030.78	7938.25	5715.04	5941.98	5990.24	5448.11	5393.08	5668.97	5588.83	5841.29	5343.08	5670.3	6099.9	7115.3	5640.85	5906.26	6298.93	6272.84	6197.7	6372.88	7648.23	6221.75	7938.73	7975.19	5849.39	5453.45	6822.98	5616.97	5590.39	5992.15	5815.87	5891.16	6071.71	5589.31	5718.65	5579.18	5923.51	5858.67	6933.17	6844.61
Biosynthesis_MCHI	Biosynthesis_MCHI	PWY-6174: mevalonate pathway II (archaea)	0	1.12992	0.885534	0.623969	0	0.321762	0	0	9.36068	0.503945	0.547125	0.116751	0	20.1423	0	0.259991	0.532215	0.709928	0.157193	0	7.74445	3.78224	0.170992	13.0062	8.56821	6.06705	7.7857	1.36561	24.0926	8.03	7.59939	3.84762	0.561962	0.249817	0.525597	0.407903	0.761776	0	1.43328	5.62068	24.7524	4.12371	0.359828	1.96798	0.484355	18.0665	5.62035
Biosynthesis_MCHI	Biosynthesis_MCHI	PWY-5672: ginsenosides biosynthesis	0	0	0	0	0	0	0	0	0	0	0	0	0	0	0	0	0	0	0	0	0	0	0	0	0	0	0	0	0	0	0	0	0	0	0	0	0	0	0	0	0	0	0	0	0	0	0
Biosynthesis_MCHI	Biosynthesis_MCHI	PWY-6098: diploterol and cycloartenol biosynthesis	0	0	0	0	0	0	0	0	0	0	0	0	0	0	0	0	0.116654	0	0	0.0114826	1.02196	0	0	0.146389	0	0	0.24978	4.81747	3.41987	1.47672	2.25405	0	0	0	0.0830895	0	1.70536	4.82789	0	0	0	0	0	0	0	0.244583	0.403338
Biosynthesis_MCHI	Biosynthesis_MCHI	PWY-7251: pentacyclic triterpene biosynthesis	0	0	0	0	0	0	0	0	0	0	0	0	0	0	0	0	0	0	0	0	0	0	0	0	0	0	0.0417711	0	0	0	0	0	0	0	0.0295077	0	0	0	0	0	0	0	0	0	0	0	0
Biosynthesis_MCHI	Biosynthesis_MCHI	PWY-1121: suberin monomers biosynthesis	0	0	0	0	0	0	0	0	0	0	0	0	0	0	0	0	0	0	0	0	0	0	0	0	0	0	0	0	0	0	0	0	0	0	0	0	0	0	0	0	0	0	0	0	0	0	0
Biosynthesis_MCHI	Biosynthesis_MCHI	PWY-6109: mangrove triterpenoid biosynthesis	0	0	0	0	0	0	0	0	0	0	0	0	0	0	0	0	0	0	0	0	0	0	0	0	0	0	0.104307	0	0	0	0	0	0	0	0.0528863	0	0	0	0	0	0	0	0	0	0	0	0
Biosynthesis_MCHI	Biosynthesis_MCHI	PWY-6836: santalene biosynthesis II	0	0	0	0	0	0	0	0	0	0	0	0	0	0	0	0	0	0	0	0.0207019	0	0	0	0	0	0	0	0	0	0	0	0	0	0	0	0	0	0	0	0	0	0	0	0	0	0	0
Biosynthesis_MCHI	Biosynthesis_MCHI	PWY-5733: germacrene biosynthesis	0	0	0	0	0	0	0	0	0	0	0	0	0	0	0	0	0	0	0	0	0	0	0	0	0	0	0	0	0	0	0	0	0	0	0.0153522	0	0	0	0	0	0	0	0	0	0	0	0
Biosynthesis_MCHI	Biosynthesis_MCHI	PWY-6540: costunolide biosynthesis	0	0	0	0	0	0	0	0	0	0	0	0	0	0	0	0	0	0	0	0	0	0	0	0	0	0	0	0	0	0	0	0	0	0	0	0	0	0	0	0	0	0	0	0	0	0	0
Biosynthesis_MCHI	Biosynthesis_MCHI	PWY-6244: bergamotene biosynthesis II	0	0	0	0	0	0	0	0	0	0	0	0	0	0	0	0	0	0	0	0	0	0	0	0	0	0	0	0	0	0	0	0	0	0	0	0	0	0	0	0	0	0	0	0	0	0	0
Biosynthesis_MCHI	Biosynthesis_MCHI	PWY-6953: dTDP-3-acetamido-3,6-dideoxy-&alpha;-D-galactose biosynthesis	5.07187	19.7295	62.3815	19.6236	9.66473	5.96213	6.10337	15.6526	88.4245	145.179	72.6462	13.3113	35.8113	37.6495	6.91254	8.84021	20.7804	10.7962	11.1764	405.719	216.894	16.104	21.2189	68.5514	52.7188	17.7482	16.386	39.1748	137.701	13.3267	24.0592	19.0649	350.929	159.207	273.324	104.316	76.052	83.8346	16.9695	40.1524	36.406	101.194	110.018	30.186	58.9953	31.6788	58.163
Biosynthesis_MCHI	Biosynthesis_MCHI	PWY-3041: monoterpene biosynthesis	0	0	0	0	0	0	0	0	0	0	0	0	0	0	0	0	0	0	0.200417	0	0	0	0	0	0	0	0	0	0	0	0	0	0	0	0	0	0	0	0	0	0	0	0	0	0	0	0
Biosynthesis_MCHI	Biosynthesis_MCHI	PWY-5423: oleoresin monoterpene volatiles biosynthesis	0	0	0	0	0	0	0	0	0	0	0	0	0	0	0	0	0	0	0.434107	0	0	0	0	0	0	0	0	0	0	0	0	0	0	0	0.042351	0	0	0	0	0	0	0	0	0	0	0	0
Biosynthesis_MCHI	Biosynthesis_MCHI	PWY-5660: taxol biosynthesis	0	0	0	0	0	0	0	0	0	0	0	0	0	0	0	0	0	0	0	0	0	0	0	0	0	0	0	0	0	0	0	0	0	0	0	0	0	0	0	0	0	0	0	0	0	0	0
Biosynthesis_MCHI	Biosynthesis_MCHI	PWY-7392: taxadiene biosynthesis (engineered)	4337.62	3385.99	3347.56	3589.17	3684.45	2964.47	1795.95	1264.69	1216.79	2936.85	3615.36	4234.76	4019.64	3399.44	3290.08	3509.09	3026.38	2087.98	3410.2	3884.87	3874.86	3046.43	3330.72	2626.67	3431.03	4012.45	4617.13	4215.97	2661.26	2169.63	2351.38	3544.9	3357.94	2792.6	3159.3	2631.74	2579.69	3003.02	2862.31	3284.15	2752.69	3278.83	3006.9	3554.22	2988.05	3617.01	4345.56
Biosynthesis_MCHI	Biosynthesis_MCHI	PWY-5121: superpathway of geranylgeranyl diphosphate biosynthesis II (via MEP)	4798.53	3765.53	3591.09	3895.34	3969.82	3267.11	2462.98	3005.27	2905.23	3708.12	4221.55	4555.12	4431.75	4215.37	3942.3	4101.06	3545.18	3203.6	3772.01	4522.09	4622.25	3341.96	3653.35	3252.47	4140.52	4583.02	5253.22	5292.4	3721.89	3683.27	3711.19	4074.42	3967.16	3614.04	3727.29	2979.71	3153.94	3284.46	3698.16	4122.48	3336.5	3682.62	3686.22	3908.67	3674.05	4327.39	4949.25
Biosynthesis_MCHI	Biosynthesis_MCHI	PWY-5910: superpathway of geranylgeranyldiphosphate biosynthesis I (via mevalonate)	0	19.2191	21.96	12.5471	0	5.26853	64.3741	0	21.7911	32.354	52.0196	5.54649	0	519.959	11.3756	20.2762	8.8675	231.293	22.3953	0	21.4437	156.795	19.0227	70.825	24.5172	45.7292	25.955	43.1298	46.2098	13.6336	11.2011	59.9654	84.2698	141.984	14.0772	8.82456	2.51396	0	2.07051	13.8535	70.3256	11.43	53.6141	85.4807	73.0683	45.5616	29.3924
Biosynthesis_MCHI	Biosynthesis_MCHI	PWY-7498: phenylpropanoids methylation (ice plant)	0	0	0	0	0	0	0	0	0	0	0	0	0	0	0	0	0	0	0	0	0	0	0	0	0	0	0	0	0	0	0	0	0	0	0.388248	0	0	0	0	0	0	0	0	0	0	0	0
Biosynthesis_MCHI	Biosynthesis_MCHI	PWY-5751: phenylethanol biosynthesis	0	0	0	0	0	0	0	0	0	0	0	0	0	0	0	0	0	0	0	0	0	0	0	0	0	1.44423	0	0	0	0	0	0	0	0	0	0	0	0	0	0	0	0	0	0	0	0	0
Biosynthesis_MCHI	Biosynthesis_MCHI	PWY-6787: flavonoid biosynthesis (in equisetum)	0	0	0	0	0	0	0	0	0	0	0	0	0	0	0	0	0	0	0	0	0	0	0	0	0	0	0	0	0	0	0	0	0	0	0.0138477	0	0	0	0	0	0	0	0	0	0	0	0
Biosynthesis_MCHI	Biosynthesis_MCHI	PWY-7397: naringenin biosynthesis (engineered)	0	0.88323	0.0532101	0.0198368	0.0935185	0.035165	3.14875	0.815686	6.5921	0.0396609	0.00828891	0.0961467	0	0.996587	0.0149018	0.00942112	0.071114	0.0208588	0.246128	0.046596	0.51878	1.21926	1.6391	0.0740488	1.33845	0.135146	0.0607781	0.141926	2.11091	5.58105	2.97185	0	0.363065	1.99707	0.0256038	0.0522499	0.0571316	0.130676	0.0121628	0.236572	0.0903546	0.340894	0.529573	0.0196908	0.835574	0.831606	0.51473
Biosynthesis_MCHI	Biosynthesis_MCHI	PWY1F-FLAVSYN: flavonoid biosynthesis	1.49561	4.67341	3.969	6.36702	3.58139	5.10851	7.47375	6.73635	16.3639	3.04788	2.77308	7.47461	8.44334	16.9708	3.04057	1.8889	6.49929	7.48136	7.26942	4.58441	29.1629	12.3	7.40621	17.6194	16.4372	17.1899	12.4864	6.42259	7.35103	23.8199	22.2825	10.1505	4.39287	14.0429	6.24998	9.29503	8.83767	5.64492	4.7005	17.4111	10.3487	14.4791	6.9413	7.36452	9.8622	7.86221	7.22681
Biosynthesis_MCHI	Biosynthesis_MCHI	PWY-2464: maackiain biosynthesis	0	0	0	0	0	0	0	0	0	0	0	0	0	0	0	0	0	0	0	0	0	0	0	0	0	0	0	0	0	0	0	0	0	0	0.040997	0	0	0	0	0	0	0.0274524	0	0	0	0	0
Biosynthesis_MCHI	Biosynthesis_MCHI	PWY-5307: gentiodelphin biosynthesis	0	0	0	0	0	0	0	0	0	0	0	0	0	0	0	0	0	0	0	0	0	0	0	0	0	0	0.0195544	0	0	0	0	0	0	0	0	0	0	0	0	0	0	0	0	0	0	0	0
Biosynthesis_MCHI	Biosynthesis_MCHI	PWY-6415: L-ascorbate biosynthesis V	0	12.2112	106.856	0	28.7004	19.9328	7.77488	17.8311	21.4782	21.8733	19.2664	21.0493	0	0	26.4326	15.5661	8.27953	148.614	27.7713	23.8783	49.4031	38.729	18.5977	47.3571	32.5318	0	49.9652	19.7518	50.8611	57.4613	0	19.1658	20.7288	39.508	41.9126	26.2162	21.1043	89.8312	0	16.4595	201.793	33.3386	26.1936	23.0892	38.5213	23.2103	21.979
Biosynthesis_MCHI	Biosynthesis_MCHI	PWY1F-823: leucopelargonidin and leucocyanidin biosynthesis	8.88127	12.6649	5.66251	5.32202	8.47329	8.10857	11.6611	7.28505	7.33193	3.28522	2.71247	2.35135	5.57097	4.57141	2.95089	3.29765	3.35292	9.38463	3.2218	4.96182	3.62931	6.8053	6.4684	10.5406	8.6588	3.0931	3.63171	3.7675	5.72239	13.0217	9.0573	5.13557	3.17212	8.56176	3.28234	4.46019	3.38228	3.06716	2.57153	9.80009	7.72761	6.20013	2.87475	2.5009	6.94962	2.67968	2.45172
Biosynthesis_MCHI	Biosynthesis_MCHI	PWY-5391: syringetin biosynthesis	0	0	0	0	0	0	0	0	0	0	0	0	0	0	0	0	0.0372341	0	0	0.0266035	0	0	0	0	0	0	0	0	1.42904	0	0	0	0	0	0.0486273	0	0	0	0	0	0	0	0	0	0	0	0
Biosynthesis_MCHI	Biosynthesis_MCHI	PWY-5466: matairesinol biosynthesis	0	0	0	0	0	0	0	0	0	0	0	0	0	0	0	0	0	0	0	0	0	0	0	0	0	0	0	0	0	0	0	0	0	0	0	0	0	0	0	0	0	0	0	0	0	0	0
Biosynthesis_MCHI	Biosynthesis_MCHI	PWY-5049: rosmarinic acid biosynthesis II	0	0	0	0	0	0	0	0	0	0	0	0	0	0	0	0	0	0	0	0	0	0	0	0	0	0	0	0	0	0	0	0	0	0	0	0	0	0	0	0	0	0	0	0	0	0	0
Biosynthesis_MCHI	Biosynthesis_MCHI	PWY-841: superpathway of purine nucleotides de novo biosynthesis I	4414.33	3906.44	4314.62	4738.46	4596.8	4214.17	5984.78	4487.11	4230.64	5008.42	5238.67	4800.17	4440.2	4277.78	4010.1	3847.42	5304.95	4424.99	4675.09	5710.17	5332.49	4629.24	4614.28	4174.31	4645.55	4249.61	3661.28	4282.82	4607.81	3659.95	4480.7	4174.82	4403.98	4002.2	5083.88	4991.19	4199.1	4491.45	3801.63	4050	4331.02	4647.85	4273.96	4323.63	4241.23	4062.31	4238.26
Biosynthesis_MCHI	Biosynthesis_MCHI	PWY-361: phenylpropanoid biosynthesis	0	0	0	0	0	0	0	0	0	0	0	0	0	0	0	0	0	0	0	0.191411	0	0	0	0	0	0	0.287333	0	0	0	0	0	0	0	0.0681656	0	0	0	0.939843	0.119847	0	0	0	0	0	0	0.0985335
Biosynthesis_MCHI	Biosynthesis_MCHI	PWY-7398: coumarins biosynthesis (engineered)	0	2.05256	0.227476	0.0450267	1.48139	0.651192	6.43429	23.5285	18.2017	0.277419	1.80326	1.07355	0.834705	2.11454	0.492847	0.215723	5.29046	4.2264	0.491784	0.519465	0.0974055	1.41976	3.49294	2.42552	2.71739	2.2486	1.43166	0.284115	4.65138	10.9362	6.0223	0.548202	0.720351	4.33649	0.459982	0.271899	1.11008	1.07639	0.685348	1.2775	3.78044	0.689584	1.06017	1.34937	1.74995	1.71137	1.04
Biosynthesis_MCHI	Biosynthesis_MCHI	PWY-7186: superpathway of scopolin and esculin biosynthesis	0	0	0	0	0	0	0	0	0	0	0	0	0	0	0	0	0	0	0	0	0	0	0	0	0	0	0	0	0	0	0	0	0	0	0.0453387	0	0	0	0	0	0	0	0	0	0	0	0
Biosynthesis_MCHI	Biosynthesis_MCHI	PWY-7351: pyruvate fermentation to opines	0	0	0.770271	0.560118	1.91686	0	1.13408	0	1.96448	1.19639	1.01392	0	0	1.98736	0	0.646973	1.77881	1.53081	0.342705	1.33046	6.86623	1.84227	0	2.90216	0.634895	0	0.307131	0.772387	0	61.6104	33.2416	1.0657	0.312214	0	0.719251	0.483971	1.42189	8.87169	0.187135	0.848914	1.17142	1.51277	0.93525	0.661558	2.74288	0.180592	0
Biosynthesis_MCHI	Biosynthesis_MCHI	PWY-5757: fosfomycin biosynthesis	2.46959	5.03177	0.461753	0.646677	0	1.16175	0	8.30278	3.79695	1.42817	0.459284	2.0787	2.5073	0.532429	0.153201	1.03461	2.52618	2.96478	0.968494	0.876057	0	1.52519	6.25088	2.82379	1.68584	1.66163	0.137656	0.75741	2.86702	0.467573	5.91929	0.963925	1.74661	8.97155	0.458264	0.976016	7.42956	2.88574	0.547346	2.74494	5.22419	2.69633	5.24548	6.81953	8.45834	12.6939	5.56893
Biosynthesis_MCHI	Biosynthesis_MCHI	PWY-5940: streptomycin biosynthesis	0	0	0.0255945	0	0	0	0	0	0	0	0	0	0	0	0	0	0	0	0	0	0	0	0	0	0	0	0	0	0	0	0	0	0	0	0	0	0	0	0	0	0	0.266241	0	0	0	0	0
Biosynthesis_MCHI	Biosynthesis_MCHI	PWY-6919: neopentalenoketolactone and pentalenate biosynthesis	0	0	0	0	0	0	0	0	0	0	0	0	0	0	0	0	0	0	0	0	0	0	0	0	0	0	0	0	0	0	0	0	0	0	0	0	0	0	0	0	0	0	0	0	0	0	0
Biosynthesis_MCHI	Biosynthesis_MCHI	PWY-6322: phosphinothricin tripeptide biosynthesis	3.50669	7.05193	0.687673	0.9614	0	1.705	0	11.9991	5.6045	2.05546	0.634892	3.04335	3.65386	0.794996	0.225124	1.47381	3.24672	3.51058	1.42017	1.28824	0	2.1986	7.72379	3.67586	2.37216	2.41803	0.205236	1.12303	4.16195	0.700339	8.68925	1.43155	2.5147	12.8328	0.682881	1.44172	10.2064	4.2258	0.814748	3.94321	7.17897	3.69044	6.10865	8.6398	10.8365	16.584	7.83879
Biosynthesis_MCHI	Biosynthesis_MCHI	PWY-7016: neomycin biosynthesis	0	0.241273	0	0	0	0	0	0	0	0	0	0	0	0	0	0	0	0	0	0	0	0	0	0	0	0	0	0	0	0	0	0	0	0	0	0	0	0	0	0	0	0	0	0	0	0	0
Biosynthesis_MCHI	Biosynthesis_MCHI	PWY-7274: D-cycloserine biosynthesis	0	0.300374	0	0.062868	0	0	0	2.78828	0.551248	0	0	0	0	0	0	0	0	0	0	0	0	0	0	0	0	0	0	0.321786	0.164604	0	0.518431	0	0.0353809	0.404116	0	0	0.228133	0	0	0.201657	0	0	0	0.161101	0	0	0.0935111
Biosynthesis_MCHI	Biosynthesis_MCHI	PWY-7000: kanamycin biosynthesis	0	0	0.0984201	0	0	0	0.627812	5.4669	8.54473	0	0	0	1.64121	1.18655	0.205264	0	0.390252	0.398118	0	0.139868	0	0.342639	0.340719	1.93486	0	0.283368	0.249445	0	0.275354	7.40664	2.93626	0.538391	0	0.64933	0	0.198257	0.91847	0	0.222486	1.23546	0.671325	0.46832	0.207097	0.167105	0.246223	1.69153	0.844372
Biosynthesis_MCHI	Biosynthesis_MCHI	PWY-7022: paromamine biosynthesis II	0	0	0	0	0	0	0	6.589	3.26801	0	0	0	0	0	0	0	0.285813	0.200044	0	0	0	0	0	0.719874	0	0	0.138967	0	0	0	0	0	0	0	0	0	0	0	0	0.695693	0	0.337829	0.128881	0	0.31445	0	0
Biosynthesis_MCHI	Biosynthesis_MCHI	PWY-7014: paromamine biosynthesis I	0	1.35621	0.0475018	0	0	0	0.409755	3.62381	6.02062	0.116406	0	0	1.10286	0.523301	0.0700366	0	0.263207	0.19845	0	0.126242	0	0.188678	0.159835	2.60997	0	0.128952	0.136787	0	0.088117	7.26306	1.44235	0.277855	0	0.405124	0	0.066396	0.607154	0	0.0856243	0.708041	0.433558	0.330948	0.130467	0.130055	0.317401	0.71668	0.505312
Biosynthesis_MCHI	Biosynthesis_MCHI	PWY-1361: benzoyl-CoA degradation I (aerobic)	0	0	5.80829	0	2.63352	2.02427	2.4486	0	16.4973	0	0	0	0	7.62711	3.26897	0.987024	0	0	0	4.76868	0	0.442908	0	0	15.9182	0	0	0	0	0	0	0	0	18.1767	0	0	0	0	0.236652	5.09591	10.1375	0	8.35899	0	0	4.26702	0
Biosynthesis_MCHI	Biosynthesis_MCHI	PWY-6351: D-myo-inositol (1,4,5)-trisphosphate biosynthesis	0	0.123537	0	0	0	0	0.105649	0	0	0.629954	0.411965	0	0	0	0	0	0	0	0	0	0.840184	0	0	0	0.770802	2.02727	2.28874	0.774316	0.292679	0.80295	0.859824	0	0	0	0.90412	0.678896	0.599376	0	0	0	0	1.09021	0	0	0	0.529636	0.398117
Biosynthesis_MCHI	Biosynthesis_MCHI	PWY-6367: D-myo-inositol-5-phosphate metabolism	0	0	0	0	0	0	0	0	0	0	0.275715	0	0	0	0	0	0	0	0	0	0	0	0	0	0	0	0	0	0	0.882261	0.650147	0	0	0	0.109808	0	0	0	0	0	0	0.112376	0	0	0	0	0.150592
Biosynthesis_MCHI	Biosynthesis_MCHI	PWY-6358: superpathway of D-myo-inositol (1,4,5)-trisphosphate metabolism	0	0.0455397	0.0229311	0	0	0	0	0	0.128082	0.182876	0.205381	0	0	0	0	0	0	0	0	0	0	0.166372	0	0	0	0	0.0349297	0	0.321373	0	0	0	0	0	0.426671	0	0	0	0	0	0	0	0	0	0	0	0.101044
Biosynthesis_MCHI	Biosynthesis_MCHI	PWY-6554: 1D-myo-inositol hexakisphosphate biosynthesis V (from Ins(1,3,4)P3)	0	0	0	0	0	0	0	0	0	0	0	0	0	0	0	0	0	0	0	0	0	0	0	0	0	0	0	0	0	0	0	0	0	0	0.193063	0	0	0	0	0	0	0	0	0	0	0	0.0462809
Biosynthesis_MCHI	Biosynthesis_MCHI	PWY-6362: 1D-myo-inositol hexakisphosphate biosynthesis II (mammalian)	0	0	0	0	0	0	0	0	0	0.0953444	0.120824	0	0	0	0	0	0	0	0	0	0	0	0	0	0	0	0	0	0	0	0	0	0	0	0.230508	0	0	0	0	0	0	0	0	0	0	0	0.0567878
Biosynthesis_MCHI	Biosynthesis_MCHI	PWY-6555: superpathway of 1D-myo-inositol hexakisphosphate biosynthesis (plants)	0	0	0	0	0	0	0	0	0	0	0	0	0	0	0	0	0	0	0	0	0	0	0	0	0	0	0	0	0	0	0	0	0	0	0.193063	0	0	0	0	0	0	0	0	0	0	0	0.0462809
Biosynthesis_MCHI	Biosynthesis_MCHI	PWY-7286: 7-(3-amino-3-carboxypropyl)-wyosine biosynthesis	0	0	0	0	0	0	0	42.7637	29.0655	0.785854	3.24087	0	0	31.5612	0	0	0	0	0	0	0	0	4.92076	12.7431	5.41918	11.6282	1.84595	2.25878	28.1137	19.44	19.8703	0.11456	0.086701	11.9534	1.11836	0.232756	14.602	0	23.7323	28.7162	55.1742	8.70428	0.563139	0	0	65.5106	19.3734
Biosynthesis_MCHI	Biosynthesis_MCHI	PWY-6700: queuosine biosynthesis	4433.43	3908.42	4272.03	4285.17	4797.14	4353.46	5859.02	9086.16	7639.31	4825.96	5147.08	4994.94	3976.57	4186.12	4332.19	4458.53	5497.56	3960.98	5042.6	5551.24	6425.24	4115.7	4420.17	4713.61	5571.44	5322	5669.66	6858.4	4402.02	7343.71	7506.11	5013.26	4650.29	5663.88	4988.29	4916.61	3751.71	3914.98	3909.64	4721.21	4142.41	4412.7	4246.88	4538.47	4340.54	6235.99	6402.19
Biosynthesis_MCHI	Biosynthesis_MCHI	PWY0-1479: tRNA processing	1356.36	1780.83	1381.55	1161.45	1183.2	1637.35	1808.32	2007.75	1872.86	1307.58	1301.17	1116.7	1470.45	2500.52	1245.43	1246.82	1176.03	2230.78	1356.36	1219.56	2708.63	2028.91	1737.37	1770.45	1834.29	1712.33	1291.22	2312.64	2270.13	1840.72	1752.83	1411.29	1139.31	1944.44	2045.3	2162.19	1885.98	2027.46	1386.63	1712.95	2099.5	2153.02	1545.75	1588.59	1804.96	2116.87	1967.43
Biosynthesis_MCHI	Biosynthesis_MCHI	PWY-6829: tRNA methylation (yeast)	0	0	0	0	0	0	0	0	0	0	0	0	0	0	0	0	0	0	0	0	0	0	0	0	0	0	0.740817	0	0	0	0	0	0	0	0	0	0	0	0	0	0	0	0	0	0	0	0
Biosynthesis_MCHI	Biosynthesis_MCHI	PWY-7283: wybutosine biosynthesis	0	0	0	0	0	0	0	0	0	0.286771	1.65533	0	0	0	0	0	0	0	0	0	0	0	0	0.314951	0	2.0902	1.42822	1.22956	0.177185	1.79793	0	0	0	0	0.660321	0.264331	0	0	0	0	0	0	0	0	0	0.3497	0.807289
Biosynthesis_MCHI	Biosynthesis_MCHI	PWY-7379: mRNA capping II	0	0	0.00198986	0	0	0	0	0	0	0.00611204	0	0	0	0	0	0	0	0.0195433	0	0	0	0	0	0	0	0	0	0	0	0	0	0	0	0	0.00642635	0	0	0	0	0.00391092	0	0	0	0	0	0	0.397728
Biosynthesis_MCHI	Biosynthesis_MCHI	PWY-7224: purine deoxyribonucleosides salvage	13.3706	10.9083	4.37013	3.18481	10.3385	16.7437	27.0821	95.8745	60.6149	1.50092	2.82444	4.77241	0	20.1218	6.10499	0	29.1708	14.7687	11.2217	1.65021	37.4674	13.0696	14.1573	24.044	40.19	16.5469	30.6163	51.0973	31.1687	38.859	40.5424	11.3813	3.71838	42.0911	6.68119	11.7159	3.76041	9.4957	10.374	19.5596	12.8152	10.0151	9.96061	11.0789	15.5104	26.829	27.5334
Biosynthesis_MCHI	Biosynthesis_MCHI	PWY66-409: superpathway of purine nucleotide salvage	2649.5	2998.82	2467	2357.9	2758.97	3427.13	1790.8	3553.82	4232.07	2255.8	1586.07	1463.31	2006.42	2339.59	2796.03	2109.17	2955.66	3490.95	1506.39	1775.95	3347.67	2810.99	3092.52	3191.79	2001.56	1431.6	1724.62	2408.07	3034.69	3585.2	4620.59	2571.53	3064.26	3112.55	1358.27	1762.57	2963.85	2284.43	3172.02	1395.68	1772.02	1977.09	2276.28	1959.18	2807.03	2759.79	2698.43
Biosynthesis_MCHI	Biosynthesis_MCHI	PWY-6609: adenine and adenosine salvage III	7613.81	7792.53	6841.3	7002.47	7320.31	6835.33	7986.21	8187.29	8362.7	7672.5	7707.83	6884.33	7207.4	6748.01	6606.51	7154.25	7338.3	6060.77	7208	7849.45	6565.08	6787.54	6890.22	6532.12	6191.71	6691.98	6379.61	6480.19	6941.43	7232.28	8143.78	7250.48	7130.98	6292.2	7019.5	7263.46	7026.1	7055.68	6630.94	6758.77	6489.62	7308.11	7039.9	7150.52	7135.4	7650.76	7531.31
Biosynthesis_MCHI	Biosynthesis_MCHI	PWY-6122: 5-aminoimidazole ribonucleotide biosynthesis II	5492.9	5469.9	5404.51	5572.89	5782.52	5310.61	5882.34	6147.02	6354.3	5343.21	5756.09	5470.93	5165.18	5238.66	5625.54	5746.24	5409.21	5050.7	5893.95	5697.35	7417.82	5399.96	5334.49	5406.01	4991.02	6923.76	8018.25	7275.73	5378.75	6658.94	6574.98	5435.51	5116.39	5945.17	5691.28	5703.03	5583.43	5827.7	5567.08	6415.88	5250.55	5385.5	5385.39	5568.32	5298.25	7116.16	7792.92
Biosynthesis_MCHI	Biosynthesis_MCHI	PWY-6121: 5-aminoimidazole ribonucleotide biosynthesis I	5631.38	5538.27	5508.65	5646.06	5894.3	5473.56	6174.91	5560.7	5767.46	5472.92	5935.96	5517.59	4987.93	5049.85	5634.35	5568.45	5610.51	5170.76	5928.46	5937.2	6467.84	5403.5	5360.45	4788.03	4747.1	6279.24	7110.2	6535.17	4895.15	5825.12	5659.65	5507.84	5190.47	5818.77	5860.07	5887.73	5551.11	5814.36	5519.38	5817.74	5172.16	5431.4	5354.15	5607.75	5215.91	5876.33	6683.74
Biosynthesis_MCHI	Biosynthesis_MCHI	PWY-6277: superpathway of 5-aminoimidazole ribonucleotide biosynthesis	5492.9	5469.9	5404.51	5572.89	5782.52	5310.61	5882.34	6147.02	6354.3	5343.21	5756.09	5470.93	5165.18	5238.66	5625.54	5746.24	5409.21	5050.7	5893.95	5697.35	7417.82	5399.96	5334.49	5406.01	4991.02	6923.76	8018.25	7275.73	5378.75	6658.94	6574.98	5435.51	5116.39	5945.17	5691.28	5703.03	5583.43	5827.7	5567.08	6415.88	5250.55	5385.5	5385.39	5568.32	5298.25	7116.16	7792.92
Biosynthesis_MCHI	Biosynthesis_MCHI	PWY-7229: superpathway of adenosine nucleotides de novo biosynthesis I	6465.71	6884.25	6244.62	6525.56	6110.6	6188.24	6964.32	7515.42	7478.76	6881.46	6526.09	6326.68	6426.97	6840.62	6063.05	6545.49	6680.18	6339.49	6932.17	6410.07	6978.82	6504.4	6305.28	6942.72	6511.46	6088.03	5299.43	5851.44	6836.33	6264.22	7089.5	6265.07	6133.22	6762.63	6567.14	6853.49	6906.11	7021.47	6196.61	6361.37	6592.05	6628.76	6705.38	6569.81	6614.47	6623.18	6335.29
Biosynthesis_MCHI	Biosynthesis_MCHI	PWY-6125: superpathway of guanosine nucleotides de novo biosynthesis II	3832.99	3258.69	3897.63	4366.24	3936.71	3524.24	5508.18	3794.53	3398.96	4738	4742.33	4477.25	4019.13	3624.04	3353.45	3163.36	4722.59	3874.28	4260.06	5259.6	4721.57	4043.11	4029.5	3680.26	4270.21	3528.56	2864.1	3590.33	4376.39	2717.69	3696.08	3591.14	3855.3	3259.1	4782.5	4637.81	3612.47	3826.06	3108.2	3349.42	3913.92	4206.42	3729.22	3817.82	3764.58	3372.36	3519.32
Biosynthesis_MCHI	Biosynthesis_MCHI	PWY-6126: superpathway of adenosine nucleotides de novo biosynthesis II	6028.97	6354.9	5979.7	6282.31	5555.7	5680.56	6345.62	6575.48	6806.06	6594.46	6148.65	6091.83	6174.22	6469.12	5755.01	6180.94	6229.34	5965.29	6689.16	5892.15	6204.38	6214.99	5960.95	6425.58	6032.93	5516.43	4404.04	4808.79	6183.64	5204.01	6194.33	5912.34	5689.81	6192.04	6299.36	6561.84	6475.09	6609.58	5514.49	5830.65	6261.79	6338.55	6426.77	6313.39	6283.42	5645.05	5450.17
Biosynthesis_MCHI	Biosynthesis_MCHI	PWY-7228: superpathway of guanosine nucleotides de novo biosynthesis I	3766.1	3128.02	3764.23	4246.06	3999.82	3481.18	5829.5	3589.33	3211.99	4643.57	4773.3	4363.66	3892.34	3475.05	3224.64	3004.53	4774.41	3714.64	4068.97	5561.19	4540.77	3924.71	3961.8	3466.23	4109.87	3361.81	2672.66	3341.75	4146.85	2501.63	3502.74	3482.37	3837.07	3079.06	4739.01	4540.81	3418.26	3692.28	2895.33	3187.2	3795.59	4095.8	3565.74	3652.09	3600.57	3137.2	3294.09
Biosynthesis_MCHI	Biosynthesis_MCHI	DENOVOPURINE2-PWY: superpathway of purine nucleotides de novo biosynthesis II	2747.07	2731.19	2906.22	2949.59	2474.7	2579.11	3321.55	4221.96	3885.45	2670.18	2567.35	2899.68	3248.44	3963.65	2234.35	2263.48	3054.35	3703.73	3436.46	2151.18	3903.31	3718.09	3508.62	3739.95	3692.55	3757.3	3397.9	3173.25	4072.76	3351.96	3686.14	2966.44	2298.9	3363.15	2942.09	3112.41	3309.58	3639.74	3564.14	2812.04	3265.72	3275.57	2975.78	3228.84	3406.97	3784.71	3912.48
Biosynthesis_MCHI	Biosynthesis_MCHI	PWY-841: superpathway of purine nucleotides de novo biosynthesis I	4414.33	3906.44	4314.62	4738.46	4596.8	4214.17	5984.78	4487.11	4230.64	5008.42	5238.67	4800.17	4440.2	4277.78	4010.1	3847.42	5304.95	4424.99	4675.09	5710.17	5332.49	4629.24	4614.28	4174.31	4645.55	4249.61	3661.28	4282.82	4607.81	3659.95	4480.7	4174.82	4403.98	4002.2	5083.88	4991.19	4199.1	4491.45	3801.63	4050	4331.02	4647.85	4273.96	4323.63	4241.23	4062.31	4238.26
Biosynthesis_MCHI	Biosynthesis_MCHI	PWY-7221: guanosine ribonucleotides de novo biosynthesis	7101.26	6746.37	6110.93	6554.92	6621.85	6637.51	6575.4	9399.32	9095.8	6753.04	6257.59	6449.87	7266.62	6975.44	6071.2	6159.68	6367.19	6104.8	6798.47	6426.53	6941.46	6623.03	6742.77	7596.99	7237.12	6597.72	6791.23	7865.75	7449.09	8614.54	8221.32	6738.03	6675.22	7225.9	6280.1	6354.21	6933.1	6710.79	6742.09	6851.1	6791.43	6812.87	6583.12	6740.53	6986.31	8736.6	7800.98
Biosynthesis_MCHI	Biosynthesis_MCHI	PWY-7219: adenosine ribonucleotides de novo biosynthesis	8126.41	8854.96	7001.33	7603.47	7598.71	8144.95	7985.92	13564.3	11959.4	8289.68	7758.14	7193.07	7283.92	8615.15	7716.86	8185.27	8070.33	8020.22	7858.11	7403.65	9861.54	8239.67	8216.96	9387.66	8101.76	8305.31	8743.67	9362.89	9479.28	11498.8	11884.3	7749.25	7793.52	9762.2	7687.31	7741.27	9213.2	8922.34	8841.17	9009.2	8562.9	8136.51	8539.14	7981.49	8509.1	10660.9	9548.63
Biosynthesis_MCHI	Biosynthesis_MCHI	PWY-7234: inosine-5'-phosphate biosynthesis III	1318.04	1460.02	1171.71	1310.08	1090.88	840.09	661.621	419.812	486.527	527.889	1000.43	1338.18	1801.01	2620.85	990.892	981.379	1404.23	1691.31	1656.47	512.896	435.919	2386.75	1822.59	1640.37	1665.67	1042.29	495.398	700.802	748.102	333.894	214.439	1619.35	940.947	966.841	857.427	1136.44	1722.06	2066.64	1067.33	466.954	755.702	1748.85	1526.93	1823.78	1243.61	943.948	1042.72
Biosynthesis_MCHI	Biosynthesis_MCHI	PWY-6124: inosine-5'-phosphate biosynthesis II	5259.98	5040.69	4790.4	5133.34	5114.63	5188.98	5503.81	7013.61	6842.67	5133.94	5547.05	5205.57	5478.03	5261.86	5167.67	5327.39	5883.72	5527.34	5229.72	5352.35	7429.47	5818.87	5796.62	5619.36	5963.56	6362.02	6885.4	7430.49	5348.71	7424.23	7134.11	5194.69	5047.39	6273.94	4870.32	4993.67	5455.67	5789.66	5548.98	5830.69	4797.47	5179.14	5321.99	5185.44	5214.84	7001.88	7152.83
Biosynthesis_MCHI	Biosynthesis_MCHI	PWY-6123: inosine-5'-phosphate biosynthesis I	4970.91	4856.56	4637.5	4977.59	4832.51	5077.01	5363.45	5783.52	6149.51	4895.98	5358.45	4978.08	5243.1	4847.08	4969.47	5111.58	5464.19	4907.1	5091.64	5234.77	6335.89	5575.15	5454.74	5228.73	5570.06	5452.08	5837.69	6488.1	5010.3	6281.61	6151.23	4973.91	4843.31	5636.96	4695.78	4739.12	5203.22	5286.61	5380.38	5244.04	4569.39	4978.18	5104.81	4922.79	4929.57	5975.26	6257.66
Biosynthesis_MCHI	Biosynthesis_MCHI	PWY-7220: adenosine deoxyribonucleotides de novo biosynthesis II	4687.24	4940.84	5318.36	5397.86	4152.63	4180.52	5058.77	4252.03	4659.12	5519.65	5007.79	5350.02	5237.53	5102.06	4523.57	4907.59	4864.68	4647.03	5851.68	4660.68	4296.9	4915.77	4613.72	4827.7	4565.8	3917.21	2693.98	2956.31	4536.38	3151.69	4008.3	4716.56	4380.21	4375.11	5251.08	5675.55	4942.4	5089.78	3836.19	4154.52	4970.47	5153.36	5167.18	5246.44	4943.01	3608.4	3562.3
Biosynthesis_MCHI	Biosynthesis_MCHI	PWY-7222: guanosine deoxyribonucleotides de novo biosynthesis II	4687.24	4940.84	5318.36	5397.86	4152.63	4180.52	5058.77	4252.03	4659.12	5519.65	5007.79	5350.02	5237.53	5102.06	4523.57	4907.59	4864.68	4647.03	5851.68	4660.68	4296.9	4915.77	4613.72	4827.7	4565.8	3917.21	2693.98	2956.31	4536.38	3151.69	4008.3	4716.56	4380.21	4375.11	5251.08	5675.55	4942.4	5089.78	3836.19	4154.52	4970.47	5153.36	5167.18	5246.44	4943.01	3608.4	3562.3
Biosynthesis_MCHI	Biosynthesis_MCHI	PWY-5686: UMP biosynthesis	6132.5	6633.4	5700.42	5776.96	6025.99	6332.6	6240.36	7089.4	7878.44	6522.51	6068.78	5922.6	5973.53	6423.44	6301.42	6591.15	6345.39	6015	6424.37	6052.42	6629.08	6211.19	6434.19	7615.15	7180.09	6500.83	6361.75	6465.93	6547.02	7319.27	7278.82	6373.67	5968.31	6699.13	5913.48	6125.44	6992.28	7048.65	7731.07	6636.19	6467.7	6360.25	6479.49	6479.69	6938.1	6949.32	6710.86
Biosynthesis_MCHI	Biosynthesis_MCHI	PWY0-162: superpathway of pyrimidine ribonucleotides de novo biosynthesis	5798.2	5635.7	5346.62	5413	5727.06	5363.85	5818.2	5678.92	4748.89	5763.53	5492.19	5569.59	5778.86	5101.43	5245.49	5562.58	5567.99	4803.61	5506.63	5912.95	5839.38	5458.99	5510.07	4684.81	5172.52	5727.61	5727.65	5439.05	5233.54	4653.61	4562.32	5277.36	5086.9	4925.54	5485.31	5488.6	5262.11	5670.25	6087.04	5329.96	4764.2	5466.64	5381.57	5916.71	5267.34	5325.68	5703.98
Biosynthesis_MCHI	Biosynthesis_MCHI	PWY-7187: pyrimidine deoxyribonucleotides de novo biosynthesis II	3866.28	3371.13	3766.84	4159.72	3841.16	3440.16	4802.28	4302	3613.96	4279.41	4574.33	4388.49	3967.36	3770.17	3512.3	3408.13	4508.94	3860.33	4543.41	4942	5072.79	3957.35	3964.29	3717.44	4175.36	3780	3310.9	4140.31	4372.31	3059.12	3649.76	3606.86	3550.01	3290.36	4578	4573.43	3761.17	3984.35	3438.07	3517.37	3863.15	4221.64	3902.43	3955.53	3795.35	3985.95	4141.39
Biosynthesis_MCHI	Biosynthesis_MCHI	PWY-7198: pyrimidine deoxyribonucleotides de novo biosynthesis IV	2350.92	2409.47	2900.77	2877.67	2590.71	2636.06	2883.7	2799.47	2451.84	3485.33	3300.31	2420.75	2585.42	2797.36	2597.67	2413.03	3494.44	3175.54	3072.37	2511.93	3719.08	3031.85	2986.87	2664.62	3116.15	2682.81	2158.18	2667.73	3241.95	1930.74	2667.14	2591.77	2826.21	2347.84	2923.21	2908.1	2761.15	2922.4	2345.99	2516.13	2988.55	3172.51	2864.89	2639.43	2819.08	2553.87	2684.82
Biosynthesis_MCHI	Biosynthesis_MCHI	PWY-6545: pyrimidine deoxyribonucleotides de novo biosynthesis III	2411.34	2381.91	2883.18	2932.06	2651.49	2609.73	3189.09	2723.05	2419.6	3426.15	3313.64	2555.15	2626.82	2749.67	2510.3	2350.91	3514.01	3075.24	3129.54	2768.67	3735.73	2985.87	2958.4	2743.67	3092.84	2704.29	2279.35	2681.81	3235.84	1919.77	2693.4	2584.54	2830.95	2349.04	3041.99	3041.87	2694.59	2893.15	2252.22	2570.47	2970	3111.98	2810.23	2620.76	2780.14	2641.65	2821.81
Biosynthesis_MCHI	Biosynthesis_MCHI	PWY-7184: pyrimidine deoxyribonucleotides de novo biosynthesis I	3057.4	2790.03	3246.58	3454.79	3298.92	2969.92	5012.54	3146.75	2832.48	3778.77	4134.69	3650.58	3141.19	3166.1	2906.21	2754.38	4110.41	3414.78	3520.62	5027.7	3942.51	3330.19	3301.68	3012.08	3415.85	2954.69	2334.49	2840.41	3531.82	2184.86	2982.69	2937.09	3155.58	2678.34	4067.24	3919.36	3090.38	3294.3	2597.98	2815.5	3347.43	3505.49	3218.13	2987.82	3152.33	2830.2	2964.83
Biosynthesis_MCHI	Biosynthesis_MCHI	PWY-7211: superpathway of pyrimidine deoxyribonucleotides de novo biosynthesis	3784.32	3465.4	3855.02	4096.2	4005.97	3651.41	5292.77	3866	3456.81	4494.35	4654.03	4294.07	3866.03	3728.53	3551.14	3422.73	4697.12	3931.42	4154.17	5411.67	4663.58	4010.02	4010.52	3634.04	4114.53	3695.97	3083.21	3614.29	4181.34	2829.34	3607.15	3601.57	3785.35	3323.78	4628.17	4495.59	3736	3985.92	3386.31	3494.66	3874.44	4158.68	3856.15	3762.57	3815.87	3514.86	3690.43
Biosynthesis_MCHI	Biosynthesis_MCHI	PWY0-166: superpathway of pyrimidine deoxyribonucleotides de novo biosynthesis (E. coli)	3956.89	3467.79	3827.32	4185.19	4013.47	3525.63	5126.61	4136.4	3569.11	4302.25	4699.35	4397.47	4011.53	3808.74	3533.4	3450.77	4634.14	3808.22	4536.3	5269.84	4810.94	3955.34	3992.69	3644.11	4074.18	3663.22	3050.18	3715.61	4186.09	2874.45	3517.79	3663.36	3641.9	3243.33	4623.38	4648.62	3719.46	4023.18	3300.41	3456.61	3892.54	4249.4	3906.37	3955.55	3775.42	3731.67	3869.43
Biosynthesis_MCHI	Biosynthesis_MCHI	PWY-7199: pyrimidine deoxyribonucleosides salvage	4196.93	3575.78	3976.4	3936.46	4102.89	3405.57	4033.62	3760.77	4034.99	3841.68	4140.45	4144.06	3978.47	3170.86	3890.26	3761.18	3868.91	3769.09	3748.98	4451.99	4351.77	3812.57	3749.28	2910.02	3105.05	3686.84	3750.28	3692.75	3088.71	4191.92	4249.37	3584.74	3588.3	3612.75	3608.13	3545.34	3584.77	3691.29	3323.38	3455.11	3577.34	4018.47	3777.19	3641.16	3283.61	4635.84	4509.11
Biosynthesis_MCHI	Biosynthesis_MCHI	PWY-7210: pyrimidine deoxyribonucleotides biosynthesis from CTP	2496.08	2837.08	3184.78	3009.61	2743.5	2932.22	3125.8	3119.17	2836.43	3550.82	3365.05	2523.87	2752.31	3259.68	2923.59	2837.18	3571.61	3571.52	3290.09	2780.35	3852.01	3246.95	3132.89	3049.81	3260.54	3011.07	2488.2	2873.93	3445.76	2268.36	2970.33	2886.82	3041.03	2708.69	2967.8	3005.69	3185.64	3278.54	2734.83	2875.52	3280.21	3345.27	3230.02	2796.81	3165.75	3046.25	3096.52
Biosynthesis_MCHI	Biosynthesis_MCHI	PWY-7197: pyrimidine deoxyribonucleotide phosphorylation	2206.38	1730.28	2261.2	2618.28	2437.16	2019.03	3765.34	2111.65	1738.29	2971.04	3220.38	2833.67	2307.09	2036.87	1917.35	1725.67	3270.02	2418.57	2512.59	3954.53	3526.27	2453.14	2465.84	2013.14	2563.22	2181.8	1773.67	2309.56	2672.23	1390.71	2017.33	2038.07	2258.44	1728.43	3210.02	2942.6	2020.27	2242.32	1736.66	1900.78	2271.75	2557.79	2145.57	2189.39	2138.16	1977.4	2157.56
Biosynthesis_MCHI	Biosynthesis_MCHI	PWY-7200: superpathway of pyrimidine deoxyribonucleoside salvage	114.676	124.62	581.076	395.871	109.648	272.797	509.597	1788.82	1273.23	107.26	57.3623	148.95	106.522	364.986	78.1621	49.0447	684.353	554.602	101.442	85.6181	967.65	127.992	88.6346	379.569	918.048	231.939	293.848	1611.52	858.965	1117.95	942.164	95.5917	97.6974	1089.3	166.036	156.473	207.715	155.481	118.699	184.081	427.831	112.904	96.9262	266.338	197.702	667.63	608.636
Biosynthesis_MCHI	Biosynthesis_MCHI	PWY-7208: superpathway of pyrimidine nucleobases salvage	6739.61	7180.68	7002.85	6344.06	6463.85	6614.45	6226.25	7886.58	8455.06	6491.31	6207.61	6294.07	7043.46	6393.41	6187.82	6427.46	6234.46	6456.02	6246.26	6404.59	7050.28	6809.5	6821.44	7326.38	6915.6	6732.28	6489.57	7360.51	7383.99	8291.52	7944.41	6484.9	6295.84	7169.14	6131	6095.08	7183.46	7338.03	7441.95	6561.24	6223.41	6611.92	6710.13	6905.2	6897.63	7534.74	6943.53
Biosynthesis_MCHI	Biosynthesis_MCHI	PWY-7196: superpathway of pyrimidine ribonucleosides salvage	3804.85	3164.01	3780.25	4208.8	4117.55	3553.21	5282.34	3664.69	3245.56	4572	4725.17	4473.44	3942.94	3282.51	3342.57	3098.77	4710.43	3786.89	4051.89	5459.39	4930.91	4029.8	4100.1	3396.6	4145.34	3644.16	3097.48	3882.6	4105.6	2768.47	3738.63	3478.96	3761.78	3163.41	4628.69	4326.04	3473.72	3809.05	3171.02	3247.73	3566.89	4121.26	3655.64	3719.84	3587.55	3433.95	3642.65
Biosynthesis_MCHI	Biosynthesis_MCHI	PWY66-378: androgen biosynthesis	0	0	0	0	0	0	0	0	0	0	0	0	0	0	0	0	0	0	0	0	0	0	0	0	0	0	0.0145549	0	0	0	0	0	0	0	0	0	0	0	0	0	0	0	0	0	0	0	0
Biosynthesis_MCHI	Biosynthesis_MCHI	PWY-7654: (8E,10E)-dodeca-8,10-dienol biosynthesis	4.8083	6.72648	3.37704	3.88909	2.73216	4.09486	2.90796	18.5766	22.5354	5.46264	4.3778	3.70497	5.22767	7.99843	1.85136	3.02462	2.25868	2.90583	4.74774	0.817659	3.02066	3.94343	3.98885	9.24705	8.71516	3.59496	1.59016	5.9028	13.5474	12.8881	11.2632	5.28976	3.612	5.22096	5.26461	6.83036	8.63618	9.34763	3.41827	7.96603	9.45401	6.55305	3.71068	6.07229	7.51449	4.60259	5.06845
Biosynthesis_MCHI	Biosynthesis_MCHI	PWY66-375: leukotriene biosynthesis	0	0.450234	0.235432	0.443723	0	0.426092	0.907233	0	0.235161	0.369535	0.653001	0.266446	15.205	0.101083	0.492937	0.218516	0.300106	0.17502	0	0.238678	0	0	0.371948	0	0	0.908247	2.51969	0	0	0	0	0.430629	0.13936	0	0.0970151	0.271055	0.298614	0	0	0	0	1.3115	0	0	0	0	0.140168
Biosynthesis_MCHI	Biosynthesis_MCHI	PWY-7656: Spodoptera littoralis pheromone biosynthesis	0	0	0	0	0	0	0	0	0	0	0	0	0	0	0	0	0	0	0	0	0	0	0	1.42694	0	0	0.109465	0	0	0	0	0	0.696741	0	0	0.478703	0	0	0	0	0	0	0	0	0	0	0
Biosynthesis_MCHI	Biosynthesis_MCHI	PWY-6030: serotonin and melatonin biosynthesis	0	0.512815	0.100279	0	0	0	0.950183	0	0.301922	0.408173	0.355699	0	0	0.312811	0	0	0.0112119	0.970875	1.16563	0	4.94927	0.338166	0	0.472247	0.07849	0	0.0534339	0	0	0	1.17177	0.494242	0.351149	0.128206	1.24755	0.124308	0	0	0.16206	0.964644	0.636319	0.122972	0	0	0	0	0.179644
Biosynthesis_MCHI	Biosynthesis_MCHI	PWY-7124: ethylene biosynthesis V (engineered)	0	0	0.352063	0	0	0	0	0	0	0	0	0	0	0	0	0	0	0	0.986038	0.310897	0	0	0	0	0	0	0.43133	0.559705	0	0	0	0	1.63789	0	5.5326	0	0	0	0	0	0	0.324489	0	0	0	0	0
Biosynthesis_MCHI	Biosynthesis_MCHI	PWY-6992: 1,5-anhydrofructose degradation	38.3342	145.922	256.404	116.787	48.5297	60.7228	49.2137	665.729	203.436	113.707	87.2675	62.5135	106.709	43.4853	73.3699	131.477	29.4946	833.356	106.491	85.8802	39.8681	178.105	48.8859	100.364	75.4656	73.9972	22.7566	76.6297	162.033	126.185	107.184	43.024	44.3327	89.1443	316.139	413.343	64.4303	61.4334	76.5127	89.7671	309.522	86.5371	105.632	170.566	122.526	43.7991	40.2153
Biosynthesis_MCHI	Biosynthesis_MCHI	COLANSYN-PWY: colanic acid building blocks biosynthesis	2972.72	3618.21	3344.38	3355.43	3511.29	4103.95	3983.18	3331.42	2643.14	3161.01	2829.7	2518.15	3128.02	3828.24	3925.55	4130.37	3786.24	3369.1	3302.3	2146.05	3586.78	3949.36	3810.03	2684.95	3798.11	4238.93	4098.68	3840.91	3187.48	2573.43	2479.41	3509.98	3395.73	3876.31	3284.97	3363.22	3715.22	4001.15	4360.56	4612.99	4258.56	3938.47	4061.65	3566.09	3703.7	4253	4832
Biosynthesis_MCHI	Biosynthesis_MCHI	PWY-7031: protein N-glycosylation (bacterial)	0	0.411815	0	0	0	0	0	0	1.29686	0.742843	0	0	0	0.222692	0.666358	0	0	0.520589	0	0	0.72539	1.8602	0.80607	0.787835	0	0	0	0.148805	1.23176	0.239337	0.188221	0	0.101759	0	0.120647	0.288218	0	0	0	0.0276363	0.469574	0.184264	0	0	0.310726	0	0
Biosynthesis_MCHI	Biosynthesis_MCHI	PWY-6524: lychnose and isolychnose biosynthesis	0	1.62203	0.693981	1.69482	0.648693	0.213653	0.224149	0.658839	3.89119	0.540839	0.0483985	1.28424	5.00616	2.76125	0.0683374	0.156549	2.70713	2.76731	0.82528	0.274758	1.99869	2.63622	1.54431	3.35503	1.00994	0.439078	0.0660334	2.7318	0.397542	0.924394	0.0845449	2.05883	2.1996	4.29161	2.55367	4.70482	1.9452	0.879692	1.12002	0.388231	0.682818	0.21794	0.268784	2.63396	4.63007	2.00033	1.07056
Biosynthesis_MCHI	Biosynthesis_MCHI	MANNOSYL-CHITO-DOLICHOL-BIOSYNTHESIS: protein N-glycosylation (eukaryotic, high mannose)	0	0	0	0	0	0	0	0	0	0.716177	1.31811	0	0	0	0	0	0	0	0	0	0	0	0	0.979376	0	0	1.37272	0.36904	0	0.818063	1.22134	0	0	0	2.4284	0.526823	0	0	0	0	0	3.36413	0	0	0	0	1.53412
Biosynthesis_MCHI	Biosynthesis_MCHI	PWY-822: fructan biosynthesis	0.43088	4.9737	4.14261	1.00546	0.254187	1.62561	8.95799	2.87745	0.949953	4.32024	0.580298	0.690226	0.875541	13.06	0.912565	0.837852	2.79635	91.1004	2.99174	1.08525	2.1222	37.6368	9.65846	9.50631	4.03883	2.50768	0.839543	7.62381	3.5949	6.00436	5.63594	17.4832	38.8554	2.52851	10.2001	2.52287	6.21798	2.751	3.13962	2.45007	2.82973	2.31408	27.6084	6.00513	32.0289	4.77223	2.54716
Biosynthesis_MCHI	Biosynthesis_MCHI	PWY-6655: xanthan biosynthesis	0	0	0.0112862	0.170303	0	0	0	0	0	0	0	0	0	0	0	0	0.0746479	0.380231	0	0	0	0.113812	0	0	0	0	0	0	0	0	0	0	0	0	0	0	0	0	0	0	0	0	0	0	0	0.123394	0
Biosynthesis_MCHI	Biosynthesis_MCHI	PWY-6981: chitin biosynthesis	0	3.42557	9.18444	0	0	0	0.80767	0	12.6405	1.53627	13.8991	0.929834	0	0	1.0548	0.200035	3.87836	0	8.86707	0	0	5.16638	1.66475	14.8093	0	14.3659	10.6113	5.07273	9.03472	11.6465	13.0466	1.08081	0.438094	8.3439	6.31854	7.49755	2.44659	0	2.30546	2.79396	32.3574	11.5725	6.26068	9.53599	8.82458	6.0619	9.19737
Biosynthesis_MCHI	Biosynthesis_MCHI	PWY-622: starch biosynthesis	2.13395	7.41518	110.58	2.54209	46.4656	15.6452	4.27605	85.1986	70.5181	31.1174	29.5732	34.322	4.58805	2.71952	43.4652	19.1832	15.1422	252.789	20.4372	38.8606	5.1175	44.0865	10.1399	15.8182	35.7509	15.2749	12.4427	4.30612	78.9259	17.499	12.7816	8.63946	38.7466	69.1548	65.153	33.8246	6.8672	128.938	4.57274	14.1716	202.824	5.9858	49.2933	33.3342	13.1618	23.8728	3.38471
Biosynthesis_MCHI	Biosynthesis_MCHI	PWY-5067: glycogen biosynthesis II (from UDP-D-Glucose)	0	0	0	0	0	0	0	0	0.0456562	0	0	0	0	0	0	0	0	0	0	0.0219479	3.87428	0	0	0	0	1.79488	7.64095	0	0.0698662	0	0	0	0	0	0	0	0	0	0	0	0	0.751342	0	0	0	0	0
Biosynthesis_MCHI	Biosynthesis_MCHI	GLYCOGENSYNTH-PWY: glycogen biosynthesis I (from ADP-D-Glucose)	4801.38	6661.14	4335.23	5071.44	4637.38	6303.15	3411.34	7993.28	7860.08	6161.76	3850.58	3655.23	4851.92	5667.56	6112.42	6304.81	4968.65	6564.04	4652.92	2238.57	5595.98	5203.96	5542.74	7303.05	5795.36	5728.68	5703.05	5486.86	7116.15	8495.92	8054.39	6074.94	6090.95	6507.11	4619.06	5083.53	7299.71	6592.44	6843.49	6486.34	6715.86	5529.63	6248.95	4989.85	7194.71	6608.68	5102.57
Biosynthesis_MCHI	Biosynthesis_MCHI	PWY-1269: CMP-3-deoxy-D-manno-octulosonate biosynthesis I	4329.82	3472.87	3863.87	4060.7	4704.35	3465.49	4515.05	2094.33	1717.48	3467.28	4411.64	5351.55	4973.59	2701.15	3283.5	3357.36	4097.71	2659.93	4305.39	4930.51	4007.37	3738.69	3918.05	2363.06	3418.45	4317.25	4761.96	4182.84	2599.31	1983.39	2141.47	3749.44	3380.32	3175.46	3980.43	4080.74	2965.01	3382.12	2916.82	3263.11	2597.45	3930.71	3337.62	4351.62	2947.15	3172.8	4252.99
Biosynthesis_MCHI	Biosynthesis_MCHI	PWY-6724: starch degradation II	0	0	0.0388222	0	0	0	0	0	0.0582211	0	0	0	0	0	0	0	0	0	0	0	0	0	0	0	0	0	0	0	0	0.190193	0	0	0	0	0.00670485	0	0	0	0	0	0	0	0	0	0	1.35896	0.647558
Biosynthesis_MCHI	Biosynthesis_MCHI	GLYCOCAT-PWY: glycogen degradation I (bacterial)	13.6377	22.5255	133.981	18.1021	35.0518	31.5603	3.89569	17.1905	37.5733	40.0932	14.7828	17.6404	4.68778	49.8145	22.1608	14.6582	21.6183	132.599	29.9895	35.7702	10.2052	25.7311	16.7127	57.0873	63.8118	53.6631	63.2921	14.2754	53.2344	49.6076	16.9566	24.9307	22.5169	39.8603	53.2343	29.5408	38.4537	75.964	3.43782	19.1508	179.984	53.2206	28.2219	27.3462	38.1343	13.3624	9.41939
Biosynthesis_MCHI	Biosynthesis_MCHI	CALVIN-PWY: Calvin-Benson-Bassham cycle	8389.88	8016.08	7439.67	7833.89	8339.09	8414.08	9085.32	8154.18	7735.39	7914.28	7806.82	7875.03	7934.64	6692.78	7546.57	7764.96	8409.56	7644.87	7643.35	8555.48	7438.86	7126.52	7497.11	7690.98	7703.79	7332.6	7201.35	7925.59	7618.39	7727.71	7552.87	7461.89	7573.92	7552.87	7827.93	8039.85	7552.28	8257.99	7647.09	7513.36	7498.08	7365.04	7317.37	7336.19	7526.07	7588.33	7097.83
Biosynthesis_MCHI	Biosynthesis_MCHI	PWY-7347: sucrose biosynthesis III	0	0.153797	0.728901	0.0389572	0.715825	0.471728	0.215462	0.37794	0.341878	0.0558703	0.0442891	1.26282	0	0.0737339	0.144838	0.118839	0.255545	0.45439	0.165269	3.2089	0.423181	0.229417	0.114242	1.27185	1.58388	0	0.134417	0.668828	0.741359	0.516173	0.299044	0.123685	0.0863992	1.60973	0.528564	0.0911945	0.0550501	0.529569	0	0.872928	1.39009	0.197985	0.0607264	0.235557	0.151567	0.449992	0.464396
Biosynthesis_MCHI	Biosynthesis_MCHI	PWY-7238: sucrose biosynthesis II	0	0.289363	1.45034	0.049184	1.40545	0.904283	0.294953	0.684024	0.675553	0.111453	0.0884003	2.41645	0	0.0952611	0.288491	0.235578	0.498989	0.906788	0.326872	5.82724	0.556757	0.455465	0.191283	2.25507	2.98109	0	0.264602	0.915417	1.46672	0.753204	0.404892	0.242252	0.172259	3.12441	1.04719	0.181725	0.103664	1.05448	0	1.60216	2.76605	0.357842	0.121242	0.466459	0.293251	0.876575	0.691627
Biosynthesis_MCHI	Biosynthesis_MCHI	SUCSYN-PWY: sucrose biosynthesis I (from photosynthesis)	0	0.482258	2.41681	0.0819729	2.34202	1.50698	0.491574	1.13997	1.12585	0.185753	0.147332	4.02629	0	0.158767	0.480801	0.39262	0.831605	1.51116	0.544767	9.70606	0.927881	0.759071	0.318799	3.75765	4.96704	0	0.440992	1.52558	2.44419	1.25525	0.674795	0.403742	0.287093	5.20587	1.74511	0.302869	0.172772	1.75728	0	2.66985	4.60878	0.59638	0.202067	0.77739	0.488736	1.46084	1.15263
Biosynthesis_MCHI	Biosynthesis_MCHI	PWY-7414: dTDP-&alpha;-D-mycaminose biosynthesis	6.06622	7.68199	1.14125	1.51149	3.16435	7.64858	7.50146	48.7917	65.8997	3.39468	2.26199	3.65612	3.39444	1.42579	0.987855	1.20201	2.89007	2.4275	11.2443	0.920106	2.00251	1.64457	6.63179	24.9258	16.0827	6.26836	3.44069	7.95733	28.3555	5.17643	15.7477	1.79997	6.36972	13.5515	6.9794	9.72681	10.0639	10.2344	7.41161	13.3578	17.6293	12.4235	5.36672	8.74918	21.1866	24.5215	42.2055
Biosynthesis_MCHI	Biosynthesis_MCHI	PWY-7413: dTDP-6-deoxy-&alpha;-D-allose biosynthesis	14.5929	9.97909	6.45071	5.75789	4.99861	6.70518	14.9097	3.9241	28.0795	21.2071	12.715	3.96093	4.34977	30.3394	4.60302	5.10061	12.4043	11.2013	9.85243	4.75419	19.2772	20.0878	23.718	19.0913	19.6522	15.3588	13.9751	23.5356	19.8546	17.0784	21.9246	6.80478	12.0338	19.5577	15.3131	15.2309	17.4182	19.6392	7.15968	18.3103	17.6755	16.3119	15.9901	19.4772	23.9971	9.32994	9.88941
Biosynthesis_MCHI	Biosynthesis_MCHI	PWY-7318: dTDP-3-acetamido-3,6-dideoxy-&alpha;-D-glucose biosynthesis	93.0631	41.9713	53.2048	50.6103	151.716	157.856	81.3296	330.079	211.821	124.511	61.21	142.107	260.589	176.149	30.6194	27.756	317.962	123.916	103.419	94.6367	498.569	74.622	63.7839	229.72	393.468	122.65	124.706	516.209	370.89	373.949	469.581	67.0716	435.481	451.069	337.073	181.437	195.13	184.821	141.511	154.446	217.319	402.528	323.195	188.603	220.671	208.563	282.55
Biosynthesis_MCHI	Biosynthesis_MCHI	PWY-7316: dTDP-N-acetylviosamine biosynthesis	1050.15	808.581	545.786	753.377	440.421	400.763	140.934	535.025	723.179	853.367	377.882	638.612	601.238	472.724	453.708	238.462	718.227	1055.04	740.131	288.646	1552.76	426.285	344.411	1069.45	770.789	323.568	236.544	1336.74	1169.88	946.905	649.426	1142.97	1564.08	503.287	1049.11	905.542	408.731	449.241	431.786	828.787	739.623	700.558	599.339	1182.31	1494.28	422.618	386.151
Biosynthesis_MCHI	Biosynthesis_MCHI	PWY-7315: dTDP-N-acetylthomosamine biosynthesis	205.131	340.454	348.459	465.597	201.648	161.587	115.105	299.699	423.816	677.195	161.98	369.128	364.439	431.764	383.542	183.101	690.311	1034.78	321.6	245.115	687.23	197.152	109.46	950.39	607.334	248.243	175.363	272.006	857.749	609.444	385.184	286.501	913.72	214.186	970.555	857.845	327.015	247.644	395.471	710.705	638.635	351.848	239.75	677.54	1103.15	368.979	315.833
Biosynthesis_MCHI	Biosynthesis_MCHI	PWY-7312: dTDP-D-&beta;-fucofuranose biosynthesis	113.608	109.215	48.2855	85.7186	77.4861	71.1414	233.318	170.003	160.118	122.443	55.9047	111.617	96.1983	90.1156	90.5266	137.993	129.169	183.391	50.8346	96.8891	146.465	143.206	103.009	151.082	110.736	86.9625	102.711	307.518	191.282	141.921	182.201	109.246	141.378	220.553	167.173	228.474	136.227	143.396	103.937	158.366	83.983	147.34	111.636	114.659	146.621	294.091	247.08
Biosynthesis_MCHI	Biosynthesis_MCHI	PWY-6953: dTDP-3-acetamido-3,6-dideoxy-&alpha;-D-galactose biosynthesis	5.07187	19.7295	62.3815	19.6236	9.66473	5.96213	6.10337	15.6526	88.4245	145.179	72.6462	13.3113	35.8113	37.6495	6.91254	8.84021	20.7804	10.7962	11.1764	405.719	216.894	16.104	21.2189	68.5514	52.7188	17.7482	16.386	39.1748	137.701	13.3267	24.0592	19.0649	350.929	159.207	273.324	104.316	76.052	83.8346	16.9695	40.1524	36.406	101.194	110.018	30.186	58.9953	31.6788	58.163
Biosynthesis_MCHI	Biosynthesis_MCHI	PWY-7317: superpathway of dTDP-glucose-derived O-antigen building blocks biosynthesis	4.19652	7.73736	23.3635	6.03323	6.38893	4.98309	5.82316	8.30418	40.0576	16.5573	9.55043	6.76084	8.78264	22.3058	5.01642	4.98205	14.9357	7.59848	10.3497	6.68039	29.8964	8.92196	8.98485	24.5432	49.2223	15.9144	10.4403	26.9484	84.661	12.4804	24.2446	6.2871	39.8407	6.25801	8.37057	13.4332	15.425	29.5921	10.2423	11.3124	10.9882	48.0726	52.9766	26.9756	38.3423	16.0312	29.1701
Biosynthesis_MCHI	Biosynthesis_MCHI	DTDPRHAMSYN-PWY: dTDP-L-rhamnose biosynthesis I	6020.2	5791.07	6590.5	6211.3	6327.25	6139.53	5170.29	6046.46	6113.31	6677.04	6526.73	7383.75	7510.56	6161.81	6481.5	6659.98	7242.02	5585.63	6250.3	5791.81	5580.26	6820.22	6582	5586.19	6117.37	6213.88	6792.36	5769.32	5199.75	6250.85	6121.48	6349.86	6209.35	5803.12	6285.46	6304.89	5596.4	5829.04	5824.97	6320.79	5140.11	7093.46	6931.21	6978.36	6156.58	5090.22	5652.8
Biosynthesis_MCHI	Biosynthesis_MCHI	PWY-821: superpathway of sulfur amino acid biosynthesis (Saccharomyces cerevisiae)	156.549	360.939	796.109	407.287	186.55	212.892	266.686	723.965	780.822	395.448	215.802	234.282	400.136	997.396	311.988	252.356	202.783	1440.36	341.07	195.482	323.199	716.892	287.891	575.582	414.048	313.189	236.356	540.298	735.461	625.792	570.365	310.535	599.362	674.702	585.017	450.924	421.49	467.789	318.435	642.245	1046.21	409.396	370.061	572.001	533.759	422.368	297.153
Biosynthesis_MCHI	Biosynthesis_MCHI	PWY-7090: UDP-2,3-diacetamido-2,3-dideoxy-&alpha;-D-mannuronate biosynthesis	8.31851	82.1722	704.373	550.954	274.599	159.482	334.242	193.455	90.3136	355.349	657.109	120.839	48.2644	100.652	80.3879	78.9826	81.0067	40.3854	235.952	36.9044	116.584	72.3512	54.0597	34.0614	37.1594	148.538	176.755	114.755	139.081	28.356	37.3715	160.717	173.17	125.707	136.623	86.4383	147.362	284.307	131.112	127.457	77.2417	288.072	271.81	302.872	177.344	42.3658	74.3725
Biosynthesis_MCHI	Biosynthesis_MCHI	PWY-6305: putrescine biosynthesis IV	2072.51	2464.68	2517.81	2239.85	2031.27	2589.14	1644.64	1916.75	2056.63	1943.36	1991.83	2094.29	2340.8	1749.28	1925.56	2213.3	2448.6	2005.84	2446.28	1398.8	1462.49	2425.9	2347.08	2497.33	2280.14	2215.31	1848.49	1281.95	1856.98	2081.84	2217.52	1982.61	2298.98	2039.33	2341.93	2565.46	2048.2	1997.77	2090.69	2543.56	2447.49	2544.79	2489.93	1941.35	2001.69	1713.3	1615.94
Biosynthesis_MCHI	Biosynthesis_MCHI	PWY-4041: &gamma;-glutamyl cycle	28.763	113.786	255.128	141.992	89.6562	78.091	88.0954	181.003	204.061	153.217	123.395	88.0378	255.66	1437.14	169.099	183.156	108.235	715.716	136.027	81.9152	346.232	972.907	703.294	848.032	857.979	133.911	121.866	162.201	306.167	171.147	111.662	172.863	219.218	290.651	133.89	159.397	341.816	405.471	80.6026	169.33	399.417	145.873	168.678	226.088	272.374	161.042	188.912
Biosynthesis_MCHI	Biosynthesis_MCHI	PWY-7332: superpathway of UDP-N-acetylglucosamine-derived O-antigen building blocks biosynthesis	13.5053	48.9183	31.9703	40.6332	22.0195	42.2205	51.4195	218.246	164.82	87.2337	19.1473	45.5228	51.1216	391.576	32.4058	55.5483	52.8078	54.6711	138.736	33.4833	37.0055	35.4197	28.8944	65.1647	79.7394	103.037	129.338	45.582	71.0091	95.2857	91.4777	38.677	38.8269	78.4234	42.0277	46.1544	79.1585	72.0584	36.0148	97.131	77.5667	51.9963	45.8964	304.661	214.825	68.5242	59.1313
Biosynthesis_MCHI	Biosynthesis_MCHI	PWY-7328: superpathway of UDP-glucose-derived O-antigen building blocks biosynthesis	1456.01	1972	1784.56	1873.18	1095.43	894.483	1053.94	1164.09	969.966	1730.93	1518.02	1400.14	1709.81	1339.63	1787.94	1808.09	2034.01	956.606	1644.34	1080.99	405.672	2305.05	2134.25	2045.53	2387.56	2105.54	1565.76	792.971	1922.91	672.793	715.315	2251.95	2048.5	1561.4	1690.34	1600.13	2218.82	2371.76	2188.35	1595.47	1748.31	1898.25	2038.41	2194.29	2237.62	1248.17	1364.32
Biosynthesis_MCHI	Biosynthesis_MCHI	PWY-6606: guanosine nucleotides degradation II	2491.24	2365.58	2849.25	2681.73	2159.64	2079.75	1797.14	2345.41	1783.08	2826.63	2301.14	2047.57	2123.15	2591.13	2636.78	2813.87	2783.47	2182.28	2110.26	1361.15	2875.46	2326.97	2472.37	1944.73	1942.39	2165.14	1977.09	2041.51	2434.27	2130.13	2367.23	2432.2	2687.04	2718.66	1858.77	2023.55	2173.59	1578.69	2478.28	2596.58	2215.26	2296.8	2176.34	2320.19	2253.81	2759.42	2748.27
Biosynthesis_MCHI	Biosynthesis_MCHI	PWY-6478: GDP-D-glycero-&alpha;-D-manno-heptose biosynthesis	84.6274	67.9811	72.7977	227.907	20.7929	4.71794	119.251	104.989	72.798	83.9598	64.1774	110.824	72.5404	146.476	114.625	99.7555	62.3749	33.8155	66.0637	450.368	58.5266	221.074	388.175	35.9671	37.0881	191.548	124.522	80.5229	112.559	312.711	304.313	93.8604	99.7002	243.476	144.592	120.209	83.3598	88.2691	108.445	116.251	122.879	34.0643	7.32646	84.7529	56.6148	168.128	191.365
Biosynthesis_MCHI	Biosynthesis_MCHI	PWY-6030: serotonin and melatonin biosynthesis	0	0.512815	0.100279	0	0	0	0.950183	0	0.301922	0.408173	0.355699	0	0	0.312811	0	0	0.0112119	0.970875	1.16563	0	4.94927	0.338166	0	0.472247	0.07849	0	0.0534339	0	0	0	1.17177	0.494242	0.351149	0.128206	1.24755	0.124308	0	0	0.16206	0.964644	0.636319	0.122972	0	0	0	0	0.179644
Biosynthesis_MCHI	Biosynthesis_MCHI	PWY-5659: GDP-mannose biosynthesis	7099.83	5532.4	6014.7	6158.08	6490.36	5258.32	7039.96	4113.67	2974.02	6841.23	6916.8	6682.76	7028.92	4862.84	6355.95	6403.15	6614.6	4431.64	6501.42	8006.29	7299.26	5894.66	6092.03	4575.47	5413.4	6659.27	7445.6	7389.38	4779.94	4025.03	3863.45	5926.13	6338.69	5161.61	6700.06	6836.32	5250.04	5329.36	6450.79	5819.88	5642.17	6377.83	6029.33	6547.09	5274.97	6049.36	7053.35
Biosynthesis_MCHI	Biosynthesis_MCHI	PWY-7323: superpathway of GDP-mannose-derived O-antigen building blocks biosynthesis	6726.14	4946.31	5916.07	6150.86	6552.81	5185.87	6136.79	3235.23	2276.66	6487.69	7039.51	6827.25	6734.48	4497.81	5363.84	5456.16	5956.04	3279.42	5895.2	7820.69	4616.59	5364.37	5477.81	3356.3	4543.59	5806.38	6510.68	5132.66	3931.37	2352.4	2276.45	5201.23	5347.4	4053.42	6512.14	6211.03	3921.75	4539.56	5187.3	5281.04	4459.15	5524.57	5006.41	5888.48	4272.4	4280.45	5243.2
Biosynthesis_MCHI	Biosynthesis_MCHI	PWY-6145: superpathway of sialic acids and CMP-sialic acids biosynthesis	4.02506	87.3036	90.1741	145.974	26.9161	12.3817	42.3366	9.39114	96.6834	26.9977	6.06346	45.5092	56.6919	597.503	114.008	132.288	67.4667	193.673	74.7832	4.38386	40.4146	130.92	51.6575	172.583	59.699	37.886	9.07781	114.047	153.217	7.4415	22.3095	73.4985	64.385	93.1742	18.1795	46.6202	94.2932	54.2275	48.8896	90.9526	96.2773	90.1635	105.115	84.3798	118.674	65.0364	75.4504
Biosynthesis_MCHI	Biosynthesis_MCHI	PWY-6143: CMP-pseudaminate biosynthesis	3.27734	3.61583	0.335361	0.0930487	3.01566	4.9027	0	0	0.530193	3.30293	0.542931	0.15088	0	3.55326	0.0578255	0.466015	1.67081	2.7575	7.57971	2.70235	1.4516	0.0807131	0	0.869245	1.24455	2.82084	1.15345	0.113854	1.11959	0.569298	1.33831	0.193682	0.967818	0.302502	1.58611	0.779958	0.0960897	0	3.78193	0.253835	0.453726	6.55497	4.06945	0.620663	0.743352	0	0.280485
Biosynthesis_MCHI	Biosynthesis_MCHI	PWY-6138: CMP-N-acetylneuraminate biosynthesis I (eukaryotes)	126.675	194.784	265.396	306.614	76.7658	75.3667	164.892	69.089	95.3392	143.36	122.541	218.945	310.802	611.706	324.099	384.691	79.8002	232.704	149.161	61.4564	90.9255	493.624	180.493	238.668	163.1	85.1252	75.9557	134.196	243.943	98.7997	91.6534	226.923	303.569	201.241	99.2104	92.7385	162.13	189.155	90.312	219.132	407.037	167.786	237.453	143.201	284.671	158.206	128.886
Biosynthesis_MCHI	Biosynthesis_MCHI	PWY-6749: CMP-legionaminate biosynthesis I	133.884	129.889	95.3605	155.013	202.49	207.275	646.635	149.059	153.772	125.7	68.9948	48.6693	81.1191	253.521	105.532	115.526	111.73	217.991	286.124	267.239	73.6357	133.252	153.335	294.96	179.436	105.641	76.6716	68.181	122.238	112.637	94.9876	146.584	146.904	208.667	119.893	105.915	175.161	191.584	126.886	486.081	275.17	337.581	345.394	288.576	335.477	136.255	128.293
Biosynthesis_MCHI	Biosynthesis_MCHI	PWY-5823: superpathway of CDP-glucose-derived O-antigen building blocks biosynthesis	0	0	0.0146579	0	0	0	10.1602	0	1.88187	0.793935	0	0	0	0	0	0	0	0	0	0.271531	0	4.79343	2.29889	0	0	1.18535	0	0.372777	0.552273	0	0	1.23391	1.00779	0.724073	1.03013	1.47554	0	0	0	0	0	0	0	0	2.53816	0	0
Biosynthesis_MCHI	Biosynthesis_MCHI	PWY0-1241: ADP-L-glycero-&beta;-D-manno-heptose biosynthesis	90.7168	84.9724	173.72	117.22	117.817	123.412	125.546	455.255	302.975	58.766	57.3062	123.904	56.7797	163.037	125.372	127.659	83.2025	466.235	82.542	163.823	296.452	212.359	103.68	186.49	135.808	660.56	977.641	245.858	198.722	616.013	507.649	113.021	102.395	353.638	148.665	140.745	147.795	112.212	70.7278	105.147	182.393	115.244	116.726	101.901	115.946	180.817	184.856
Biosynthesis_MCHI	Biosynthesis_MCHI	PWY66-399: gluconeogenesis III	974.599	2116.89	750.718	601.704	356.162	461.018	833.513	4123.75	3487.2	745.122	1121.53	384.601	824.419	2514.73	389.4	914.028	290.411	144.835	1161.2	545.894	1237.69	1010.16	1594.63	2617.78	3028.81	2192.84	1040.55	2242.23	3559.9	2714.49	2926.33	1611.32	1118.11	2334.61	1297.98	1408.64	2630.04	2395.91	3543.08	2565.21	2734.78	1830.73	1809.15	2182.26	2292.5	2566.95	1614.11
Biosynthesis_MCHI	Biosynthesis_MCHI	GLUCONEO-PWY: gluconeogenesis I	7550.3	7477.14	6741.23	7212.19	7000.31	6664.08	7757.48	8220.65	7152.53	7312.1	7295.26	7322.8	7262.61	6834.27	6492.34	6811.91	7157.41	6247.42	7071.64	7538.76	7489.73	6974.86	7078.16	7050.51	7347.27	6944.83	6743.96	8083.79	7590.42	7202.73	7124.54	7034.99	6926.87	7184.91	7206.48	7259.29	7050.44	7348.38	6723.52	7249.07	6682.59	7424.36	7171.07	7044.61	6950.22	7047.78	7074.92
Biosynthesis_MCHI	Biosynthesis_MCHI	PWY-6163: chorismate biosynthesis from 3-dehydroquinate	5533.93	5536.32	4758.46	5045.55	5429.36	5415.71	4934.26	6208.68	6092.36	4938.65	5064.92	5031.18	5173.73	4914.37	5421.47	5202.83	5116.24	5272	5061.94	5064.59	6262.91	5220.84	5374.54	5850.11	5674.32	5302.59	5477.82	5968.6	5680.86	6300.43	6037.22	5282.88	5117.44	5447.36	5150.44	5139.04	5406.56	5623.37	5758.31	5234.14	4843.36	5297.91	5211.36	5131.31	5247.17	4905.03	5186.62
Biosynthesis_MCHI	Biosynthesis_MCHI	ARO-PWY: chorismate biosynthesis I	5209.62	5406.84	4722.3	4994.87	5210.22	5238.28	4784.83	5945.18	5939.32	4849.3	4999.83	4849.71	5005.59	4919.43	5184.49	5233.43	4914.65	5153.02	4939.81	4937.19	5787.18	5070.75	5237.92	5569.42	5421.48	5184.42	5306.62	5500.82	5444.29	6223.04	6011.47	5099.5	4946.24	5275.69	4925.13	4965.02	5266.88	5419.68	5637.48	5103.46	4715.67	5119.5	5157.28	4947.98	5169.99	4824.71	5028.51
Biosynthesis_MCHI	Biosynthesis_MCHI	PWY-6165: chorismate biosynthesis II (archaea)	38.0891	47.0199	45.7656	79.0266	16.566	12.2046	13.9298	0	139.773	46.2641	48.3912	12.7478	0	111.829	24.0511	34.9081	43.2146	13.0829	28.7044	17.5149	56.9821	19.7808	26.183	198.204	68.1047	66.3335	8.00504	27.8522	89.5688	115.452	95.2397	122.806	111.664	81.3692	21.0209	20.1225	154.116	175.746	87.8201	114.233	201.737	40.428	42.8257	49.6909	103.308	106.789	36.4252
Biosynthesis_MCHI	Biosynthesis_MCHI	PWY-6435: 4-hydroxybenzoate biosynthesis V	1693.32	2500.9	1986.73	1901.27	1332.47	1622.94	1068.08	2946.6	2610.54	2493.66	1807.02	1608.47	1914.01	1993.78	2695.7	2674	1857.1	2190.66	1949.6	573.613	1711.86	2234.8	2085.28	2458.32	2330.25	1801.45	1277.27	1635.97	2429.68	2671.29	2922.74	2557.22	2574.63	2513.29	1916.6	2153.39	2493.15	2318.23	1888.2	2263.89	2436.99	2260.82	2545.7	2117.93	2725.63	2361.51	2011.02
Biosynthesis_MCHI	Biosynthesis_MCHI	PWY-5754: 4-hydroxybenzoate biosynthesis I (eukaryotes)	29.5648	69.3339	74.8968	137.378	14.6242	12.4065	42.2364	131.344	186.57	11.672	11.2308	34.597	120.125	642.903	74.2462	80.263	53.9579	92.0239	46.3405	12.1292	73.9893	96.5547	59.728	132.574	56.6486	42.1467	19.5993	145.599	185.798	93.6005	104.352	33.8262	41.1436	147.666	32.6328	62.1185	101.271	29.6675	45.0563	110.235	99.2813	59.4506	67.8258	59.5878	94.2192	134.018	93.5641
Biosynthesis_MCHI	Biosynthesis_MCHI	PWY3O-1109: superpathway of 4-hydroxybenzoate biosynthesis (yeast)	1.06053	5.35587	77.2594	2.4181	16.9515	11.9053	3.65354	5.66513	17.7572	12.058	4.93745	6.62027	0	13.9982	44.5561	3.29255	4.99691	1.95181	15.4798	12.4637	3.44294	5.9961	7.73573	11.4624	12.8307	6.54615	6.19985	7.12861	88.9318	8.76558	10.2909	4.0174	19.0123	43.0592	27.9316	9.84814	10.9814	0	2.63537	8.17963	105.651	6.24615	14.5136	19.32	8.85424	17.779	1.58253
Biosynthesis_MCHI	Biosynthesis_MCHI	ENTBACSYN-PWY: enterobactin biosynthesis	0	62.5895	482.821	61.0845	120.178	17.5125	167.498	149.999	288.272	113.33	43.0178	132.044	262.135	163.97	298.255	138.234	100.212	115.835	79.9688	146.075	151.368	54.2315	53.4887	125.369	267.042	136.23	36.7288	30.7971	315.217	97.397	43.5039	129.996	280.862	289.957	126.905	31.4456	243.959	0	240.605	250.433	600.812	32.6677	130.532	440.725	374.417	91.8757	106.741
Biosynthesis_MCHI	Biosynthesis_MCHI	PWY-7616: methanol oxidation to carbon dioxide	0.800213	22.6122	75.0556	8.04129	24.8362	18.6184	6.93089	8.8792	73.66	22.8353	11.0606	16.0264	3.09573	19.0119	30.2551	14.3625	20.0497	14.8096	30.8145	26.9909	17.1417	21.0469	11.1156	7.39329	23.5719	24.4684	13.9116	17.486	57.0152	42.4265	23.4596	13.1748	24.0729	68.2478	37.9899	9.00458	25.2853	17.032	18.2242	38.8331	166.431	22.4543	19.9784	24.7295	18.3412	28.5483	20.833
Biosynthesis_MCHI	Biosynthesis_MCHI	PWY-5912: 2'-deoxymugineic acid phytosiderophore biosynthesis	0	0	0	0	0	0	0	0	0	0	0	0	0	0	0	0	0	0	0	0	0	0	0	0	0	0	0	0	0	0	0	0	0	0	0	0	0	0	0	0	0	0	0	0	0	0	0
Biosynthesis_MCHI	Biosynthesis_MCHI	AEROBACTINSYN-PWY: aerobactin biosynthesis	0	0	12.4267	0	0	0	0	0	11.2398	11.6961	2.20478	2.99214	0	8.79444	0	0	6.77345	0	12.9781	7.54219	0	1.11505	0	3.24217	16.9302	0	0	0	0	0	0	0	5.84217	0	0	0	1.21146	0	0	1.81486	118.609	0	0	10.1485	1.34604	4.1425	0
Biosynthesis_MCHI	Biosynthesis_MCHI	LPSSYN-PWY: superpathway of lipopolysaccharide biosynthesis	0	2.9852	100.256	1.88312	32.0869	14.2511	2.71511	0	32.2549	11.2743	9.10573	20.9737	0	8.20955	7.14068	33.144	6.79366	8.25866	0.931579	23.4245	4.51818	1.99749	1.60917	1.29076	32.3972	4.86606	1.40949	2.22942	14.4254	0.543526	1.65746	8.29699	28.6016	17.366	13.8388	8.4774	20.9776	0	0	4.17692	138	1.61413	3.73777	22.192	4.32825	7.32258	0.786889
Biosynthesis_MCHI	Biosynthesis_MCHI	PWY-7420: monoacylglycerol metabolism (yeast)	0	0	0	0	0	0	0	0	0	0.475973	0.395279	0.0603295	0	0	0	0	0	0	0	0	0	0	0	0	0	0	1.91349	1.00685	0	0	3.27776	0	0	0	1.76924	1.98467	3.7664	0	3.64532	0	0	4.46611	0	0.740873	0	0	2.27803
Biosynthesis_MCHI	Biosynthesis_MCHI	PWY-6803: phosphatidylcholine acyl editing	0	1.64788	177.262	305.22	31.3334	13.7054	7.57874	313.863	285.655	215.57	448.999	5.09019	0	107.151	32.0599	0	328.413	162.667	214.444	177.144	4080.49	90.8409	103.399	0.113718	23.3782	2821.01	4624.76	3621.83	922.659	1083.25	1207.29	0.0573427	8.78651	883.615	33.1473	9.65383	95.3828	116.577	0	1798.09	317.481	7.01522	14.0402	25.9821	0.897768	2864.78	3896.91
Biosynthesis_MCHI	Biosynthesis_MCHI	KDO-NAGLIPASYN-PWY: superpathway of (Kdo)2-lipid A biosynthesis	0	1.36039	55.2918	1.97496	26.2828	10.6031	7.84361	5.7216	26.0119	16.7667	17.7763	15.0561	0	7.35276	39.4081	40.5661	5.98854	332.035	15.9661	9.62462	4.35889	52.6546	20.9829	0.644424	15.4795	20.1758	34.0965	25.7662	36.7357	25.579	10.5853	5.05707	18.2656	23.3771	19.0045	8.23706	16.6139	62.0771	0	5.15054	79.9215	5.90347	17.1766	10.6364	4.01457	4.12337	6.81851
Biosynthesis_MCHI	Biosynthesis_MCHI	PWY-6453: stigma estolide biosynthesis	0	0	0	0	0	0	0	0	0	0	0	0	0	0	0	0	0	0	0	0	0	0	0	0	0	0	0	0	0	0	0	0	0	0	0	0	0	0	0	0	0	0	0	0	0	0	0
Biosynthesis_MCHI	Biosynthesis_MCHI	KDO-NAGLIPASYN-PWY: superpathway of (Kdo)2-lipid A biosynthesis	0	1.36039	55.2918	1.97496	26.2828	10.6031	7.84361	5.7216	26.0119	16.7667	17.7763	15.0561	0	7.35276	39.4081	40.5661	5.98854	332.035	15.9661	9.62462	4.35889	52.6546	20.9829	0.644424	15.4795	20.1758	34.0965	25.7662	36.7357	25.579	10.5853	5.05707	18.2656	23.3771	19.0045	8.23706	16.6139	62.0771	0	5.15054	79.9215	5.90347	17.1766	10.6364	4.01457	4.12337	6.81851
Biosynthesis_MCHI	Biosynthesis_MCHI	PWY-4762: superpathway of choline biosynthesis	0	0	0.74221	0	0.400193	0.988859	0	0	2.78459	0.0532822	0.422033	0	0	0.768517	0	0	0	0	0.166432	0.0476735	0.55273	0	0	0	0.942939	1.64331	0.314369	1.65012	1.2499	1.15921	1.35265	0	0.0302352	1.10236	0.598357	0.234472	0.131431	0	0	0.725644	0.328528	0.816273	0.0838326	0.105044	0	0.547922	1.42094
Biosynthesis_MCHI	Biosynthesis_MCHI	TRIGLSYN-PWY: diacylglycerol and triacylglycerol biosynthesis	0	0	0.417457	1.03059	0	0	0	0	0	1.62933	8.39801	0	0	0	0.228235	0	0	0	0	0	1.69003	0	0	2.42635	3.19254	3.77873	4.03458	3.08314	0	0	3.86709	0	0	0	5.52229	3.74852	8.58679	0	1.7227	0	0	5.80525	4.179	2.06993	0	9.38666	3.72385
Biosynthesis_MCHI	Biosynthesis_MCHI	PWY-5129: sphingolipid biosynthesis (plants)	0	0	0	0	0	0	0	0	0	0	0.581284	0	0	0	0	0	0	0	0	0	0	0	0	0	0	4.1168	3.36085	0	0	0	0	0	0	0	0.689943	0	2.27189	0	0	0	0	2.02763	0	0	0	0	0
Biosynthesis_MCHI	Biosynthesis_MCHI	SPHINGOLIPID-SYN-PWY: sphingolipid biosynthesis (yeast)	0	0	0	0	0	0	0	0	0	0	0	0	0	0	0	0	0	0	0	0	0	0	0	0	0	0	2.95711	0	0	0	0	0	0	0	0	0	0	0	0	0	0	1.59931	0	0	0	0	0
Biosynthesis_MCHI	Biosynthesis_MCHI	PWY-7277: sphingolipid biosynthesis (mammals)	0	0	0	0.962985	0	0	0	0	1.26654	0	0	0	0	0	0	0	0	0	0	0	0	0	0	0	0	0	0	0	5.85823	0	0	0	0	0	0	0	1.54041	0	0	2.04779	3.52443	0.141711	0	0	4.01375	0	0
Biosynthesis_MCHI	Biosynthesis_MCHI	PWY-7036: very long chain fatty acid biosynthesis II	0	0	0	0	0	0	0	0	0	0.3581	0.441453	0	0	0	0	0	0	0	0	0	0	0	0	1.81784	0.482536	0	1.8681	0	0	0	0	0	0	0	0.732068	1.08571	0.749427	0	0.617325	0	0	1.00263	0	0	0	0	0.15412
Biosynthesis_MCHI	Biosynthesis_MCHI	PWY-5080: very long chain fatty acid biosynthesis I	0	0	0	0	0	0	0	0	1.3541	0.633799	3.86661	0	0	0.206286	0	0	0	0	0	0	0	0	0.18895	2.68575	1.12424	0	3.53071	0.780592	1.62133	4.51354	0.574915	0	0.158234	0	4.21268	4.07213	0.768081	0	0.794437	0	0	5.35251	0	0	0	1.12456	2.95704
Biosynthesis_MCHI	Biosynthesis_MCHI	PWYG-321: mycolate biosynthesis	8009.51	7330.57	7359.31	7371.62	7987.37	7810.34	8735.97	6430.65	6034.59	7725.46	8131.58	8097.12	7921.86	5955.03	7515.64	7555.94	8038.09	7140.17	8313.08	8001.92	8329.58	7608.44	7884.92	6841.8	7788.7	7757.46	8245.71	8353.37	6972.89	7037.71	6820.98	7915.97	7729.89	7135.75	7845.17	8009.86	7043.68	7150.62	7300.11	6777.01	6174.64	8118.85	7475.05	7773.33	7425.17	7022.95	7737.26
Biosynthesis_MCHI	Biosynthesis_MCHI	FASYN-ELONG-PWY: fatty acid elongation -- saturated	8016.57	7272.64	7327.83	7330.24	8035.56	7814.32	8596.3	6042.73	5718.02	7643.71	8096.55	8164.65	8043.19	5881.29	7535.45	7550.34	7975.48	6978.19	8289.02	8031.17	8153.32	7669.4	7895.51	6755.15	7688.54	7665.83	8199.26	8334.08	6909.5	6831.44	6508.78	7964.31	7676.61	7137.83	7848.92	8006.04	7090.99	7059.7	7328.8	6697.08	6122.28	8100.35	7477.58	7813.16	7424.23	7013.42	7725.72
Biosynthesis_MCHI	Biosynthesis_MCHI	PWY-7094: fatty acid salvage	1395.95	2357.51	1662.3	1551.25	1004.41	1491.74	766.745	2179.52	3279.59	1853.99	1494.44	1295.3	1361.92	1696.8	2195.34	2399.16	1572.59	1982.37	1683.66	443.024	1221.52	2007.44	1738.11	2261.05	2092.92	1399.3	875.615	1216.01	2244.64	3170.23	3675.66	2119.67	2280.47	2109.49	1545.82	1851.36	2245.71	2372.47	1490.42	1627.53	1726.79	1974.49	2377.73	1907.4	2487.36	1877.38	1390.58
Biosynthesis_MCHI	Biosynthesis_MCHI	PWY-7388: octanoyl-[acyl-carrier protein] biosynthesis (mitochondria, yeast)	6719.71	6156.74	6265.93	6259.45	6662.31	6846.12	7177.71	5412.75	5469.62	6233.99	6808.66	6551.12	6394.28	4841.81	6363.15	6466.78	6916.15	6280.79	6932.58	6861.7	6582.5	6287.98	6689.99	5822.36	6241.18	6249.04	6668.52	6013.25	5476.21	5832.48	5700.42	6858.79	6427.94	5701.7	6488.82	6588.06	6177.81	6337.88	6420.06	5894.55	5397.72	6905.32	6453.06	6506.19	6253	5837.92	6321.01
Biosynthesis_MCHI	Biosynthesis_MCHI	PWY0-881: superpathway of fatty acid biosynthesis I (E. coli)	127.842	310.358	512.727	156.324	91.346	246.189	374.51	218.083	301.053	341.523	250.713	162.61	267.727	637.811	282.813	245.583	134.341	406.23	248.763	152.577	288.599	1160.39	298.507	532.186	413.73	865.246	274.533	204.148	424.366	494.567	446.161	445.433	324.184	499.485	274.807	202.426	342.332	261.511	157.664	314.519	634.693	317.246	433.238	620.74	483.827	325.591	204.722
Biosynthesis_MCHI	Biosynthesis_MCHI	PWY-6113: superpathway of mycolate biosynthesis	2598.57	3456	3642.87	4905.62	5240.24	6046.04	2595.34	4101.81	3826.56	3199.97	3283.76	3601.5	3707.77	3816.74	4729.99	3260.71	4962.93	5451.75	3326.22	4343.29	7337.85	4892.1	5437.32	4026.14	2935.04	6519.93	7271.93	7126.91	4743.08	5515.3	5113.43	4718.49	4100.62	5406.97	1742.35	3153.86	4306.63	3990.43	5236.12	5457.09	3737.22	1815.46	2282.13	2962.92	4397.74	6081.94	6729.28
Biosynthesis_MCHI	Biosynthesis_MCHI	FASYN-INITIAL-PWY: superpathway of fatty acid biosynthesis initiation (E. coli)	6359.11	5734.22	5949.57	5917.55	6299.78	6421	6298.09	4786.59	4940.53	5701.14	6250.15	6174.94	5880.14	4424.06	5975	6043.53	6342.24	5492.82	6475.27	6556.2	5894.67	5799.47	6180.19	5280.17	5629.08	5550.16	6008.44	5344.2	4971.47	5235.83	5070.49	6456.13	5965.7	5168.51	6151.41	6119.89	5681.86	5962.49	6206.99	5495.91	4959.68	6436.71	6054.8	6065.64	5716.74	5266.08	5720.26
Biosynthesis_MCHI	Biosynthesis_MCHI	PWY-6285: superpathway of fatty acids biosynthesis (E. coli)	672.204	1146	1531.41	772.857	776.103	1182.46	1025.5	1998.99	1757.77	1169.21	966.777	721.108	1048.61	1792.31	1398	1323.7	679.249	3736.57	932.159	727.783	1427.9	2681.34	1317.76	1658.29	1157.82	4347.22	4851.7	1610.08	1689.9	3696.87	2142.11	1605.52	1794.4	2159.72	683.608	800.582	1324.11	1763.15	917.22	1444.83	1744.58	742.961	1012.03	1376.99	1636.11	1686.76	1241.1
Biosynthesis_MCHI	Biosynthesis_MCHI	PWY-5156: superpathway of fatty acid biosynthesis II (plant)	223.581	404.618	156.941	178.217	257.684	308.924	230.064	813.467	697.576	293.385	189.431	198.54	348.527	442.131	219.19	249.225	199.499	248.406	257.519	104.835	432.085	273.356	343.463	556.661	376.954	447.767	335.09	571.596	634.926	823.536	796.427	355.568	277.66	622.253	146.735	228.939	474.176	495.534	311.853	530.549	512.196	214.542	258.244	288.494	461.251	626.28	431.639
Biosynthesis_MCHI	Biosynthesis_MCHI	PWY-5989: stearate biosynthesis II (bacteria and plants)	7870.04	7163.77	7232.04	7196.45	7772.24	7488.22	8260.97	5261.39	5004.84	7448.84	7872.22	7875.93	7706.43	5878.25	7266.28	7485.5	7687.4	6730.66	8016.36	7957.41	8090.63	7260.45	7584.08	6348.74	7381.85	7618.28	8123.63	7960.94	6595.48	5423.7	5657.01	7539.83	7303.11	6810.3	7529.67	7630.15	6649.61	6750.93	7019.16	6563.48	5907.77	7698.84	7143.6	7495.74	7188.93	6682.79	7479.02
Biosynthesis_MCHI	Biosynthesis_MCHI	PWY3O-355: stearate biosynthesis III (fungi)	174.53	213.361	254.523	107.03	129.661	107.631	132.904	181.428	145.018	107.814	86.1485	134.023	93.627	445.153	93.8716	123.719	76.0791	149.882	285.909	377.277	197.828	368.775	256.225	251.78	273.346	588.822	523.032	319.453	436.403	537.442	214.901	193.236	116.37	211.662	781.102	546.478	246.392	134.841	172.839	222.928	373.503	311.3	154.683	377.588	339.932	165.006	131.891
Biosynthesis_MCHI	Biosynthesis_MCHI	PWY-7663: gondoate biosynthesis (anaerobic)	9646.81	8306.91	8623.73	8772.46	10042.7	9471.9	10171.7	6802.18	6036.8	8833.52	9798.12	10152.9	9897.57	6401.62	8863.25	8637.52	9505.51	7325.12	9914.92	9710.03	8120.06	9368.45	9387.39	7121.35	8170.94	7885.79	8615.16	9153.74	7348.45	7130.37	7106.42	9446.85	9149.62	7713.26	9677.87	9841.12	8138.01	7728.26	8654.88	7156.16	6435.77	9532.29	8743.19	9542.82	8071.22	7490.69	8569.46
Biosynthesis_MCHI	Biosynthesis_MCHI	PWY-5367: petroselinate biosynthesis	223.361	375.58	409.477	799.553	829.22	1384.29	218.291	715.453	644.188	318.217	319.544	370.693	396.489	592.481	704.278	328.408	733.922	1334.5	320.983	530.027	3397.42	754.543	950.844	565.931	276.668	2238.53	3232.2	2729.69	839.732	1651.5	1290.91	655.949	501.85	1223.92	131.588	302.305	623.474	515.455	967.028	1488.83	542.351	137.616	191.815	276.844	608.501	2371.05	2646.31
Biosynthesis_MCHI	Biosynthesis_MCHI	PWY0-862: (5Z)-dodec-5-enoate biosynthesis	6617.05	6143.7	6095.92	5985.43	6469.49	6355.04	6941.85	5258.88	5017.21	6343.27	6577.78	6609.85	6503.53	5102.53	6189.45	6393.77	6477.71	5957.22	6793.68	6649.25	7484	6268.91	6543.92	5801.22	6641	6767.13	7135.31	7238.81	6071.57	6142.29	5902.04	6373	6179.41	6290.49	6295.17	6399.18	5810.97	6064.54	6102.95	5733.39	5135.9	6613.06	6127.59	6355.97	6365.02	6049.53	6585.11
Biosynthesis_MCHI	Biosynthesis_MCHI	PWY-5973: cis-vaccenate biosynthesis	6948.42	6437.49	6373.71	6342.88	6903.44	6842.19	7454.86	5140.25	5083.4	6693.95	7036.38	7007.5	6920.93	5258.91	6593.99	6789.67	6924.64	6113.93	7012.16	7237.4	7741.32	6605.26	6912.07	5980.26	6642.71	6945.65	7413.65	7540.26	6154.3	6128.86	5840.79	6589.62	6323.27	6552.79	6720.95	6861.97	6074.84	6230.1	6470.89	5954.87	5323.79	6831.33	6302.29	6715.58	6502.99	6252.79	6904.49
Biosynthesis_MCHI	Biosynthesis_MCHI	PWY-6284: superpathway of unsaturated fatty acids biosynthesis (E. coli)	694.679	1105.37	1193.22	2074.7	2177.67	3153.46	681.751	1826.47	1662.29	957.125	965.468	1105.31	1172.29	1571.96	1887.26	984.792	1969.88	2967.85	972.479	1509.52	5529.91	2004.99	2418.39	1549.89	844.467	4273.33	5351.5	4968.03	2140.92	3412.52	2874.58	1795.38	1427.67	2848.48	420.114	916.312	1688.72	1447.73	2406	3149.39	1464.83	439.25	599.362	845.006	1676.29	4227.94	4689.61
Biosynthesis_MCHI	Biosynthesis_MCHI	PWY-7619: juniperonate biosynthesis	0	0	0	0	0	0	0	0	1.33648	0.618504	3.42501	0	0	0.204078	0	0	0	0	0	0	0	0	0.18848	2.58549	1.10303	0	3.23541	0.769433	1.60577	4.35218	0.570976	0	0.156438	0	3.79398	3.7016	0.757283	0	0.762873	0	0	4.83843	0	0	0	1.10078	2.84158
Biosynthesis_MCHI	Biosynthesis_MCHI	PWY-6598: sciadonate biosynthesis	0	0	0	0	0	0	0	0	1.33616	0.618454	3.42501	0	0	0.204	0	0	0	0	0	0	0	0	0.18848	2.58417	1.10287	0	3.22951	0.769237	1.60505	4.35048	0.570976	0	0.1564	0	3.79398	3.7016	0.757283	0	0.762333	0	0	4.83343	0	0	0	1.10027	2.84032
Biosynthesis_MCHI	Biosynthesis_MCHI	PWY-7602: icosapentaenoate biosynthesis V (&Delta;8 desaturase)	0	0	0	0	0	0	0	0	0	0	0	0	0	0	0	0	0	0	0	0	0	0	0	0	0	0	0	0	0	0	0	0	0	0	0	0.0767119	0	0	0	0	0	0.77757	0	0	0	0	0.0366206
Biosynthesis_MCHI	Biosynthesis_MCHI	PWY-7049: icosapentaenoate biosynthesis II (metazoa)	0	0	0	0	0	0	0	0	0	0.324174	0.343042	0	0	0	0	0	0	0	0	0	0	0	0	0	0	0	0	0	0	0	0	0	0	0	0.596277	0.699254	0	0	0	0	0	0	0	0	0	0	0
Biosynthesis_MCHI	Biosynthesis_MCHI	PWY-6940: icosapentaenoate biosynthesis III (fungi)	0	0	0	0	0	0	0	0	0	0	0	0	0	0	0	0	0	0	0	0	0	0	0	0	0	0	0	0	0	0	0	0	0	0	0	0	0	0	0	0	0	0.061067	0	0	0	0	0
Biosynthesis_MCHI	Biosynthesis_MCHI	PWY-7050: icosapentaenoate biosynthesis IV (bacteria)	0	0	0	0	0	0	0	0	0	0	0	0	0	0	0	0	0	0	0	0	0	0	0	0	0	0	0	0	0	0	0	0	0	0	0	0	0	0	0	0	0	0.383748	0	0	0	0	0
Biosynthesis_MCHI	Biosynthesis_MCHI	PWY-7606: docosahexaenoate biosynthesis III (mammals)	0	0	0	0	0	0	0	0	0	0.341844	0.382241	0	0	0	0	0	0	0	0	0	0	0	0	0	0.192504	0	1.45597	0	0	0	0	0	0	0	0.654066	0.835494	0.747647	0	1.04991	0	0	0.891628	0	0	0	0	0.118914
Biosynthesis_MCHI	Biosynthesis_MCHI	PWY-7053: docosahexaenoate biosynthesis I (lower eukaryotes)	0	0	0	0	0	0	0	0	0	0.272137	0.294913	0	0	0	0	0	0	0	0	0	0	0	0	1.57897	0.356309	0	1.52552	0	0	0	0	0	0	0	0.501182	0.79077	0.694695	0	0.953575	0	0	0.695734	0	0	0	0	0.0983741
Biosynthesis_MCHI	Biosynthesis_MCHI	PWY-7601: arachidonate biosynthesis IV (8-detaturase)	0	0	0	0	0	0	0	0	0	0	0	0	0	0	0	0	0	0	0	0	0	0	0	0	0	0	0	0	0	0	0	0	0	0	0	0.0767119	0	0	0	0	0	0.777483	0	0	0	0	0.0366205
Biosynthesis_MCHI	Biosynthesis_MCHI	PWY-7592: arachidonate biosynthesis III (metazoa)	0	0	0	0	0	0	0	0	0	0.217704	0.235931	0	0	0	0	0	0	0	0	0	0	0	0	1.26291	0.285039	0	1.2196	0	0	0	0	0	0	0	0.400948	0.632623	0.555764	0	0.762333	0	0	0.556527	0	0	0	0	0.0786985
Biosynthesis_MCHI	Biosynthesis_MCHI	PWY-5353: arachidonate biosynthesis I (lower eukaryotes)	0	0	0	0	0	0	0	0	0	0	0	0	0	0	0	0	0	0	0	0	0	0	0	0	0	0	0	0	0	0	0	0	0	0	0	0	0	0	0	0	0	0.383748	0	0	0	0	0
Biosynthesis_MCHI	Biosynthesis_MCHI	PWY-6282: palmitoleate biosynthesis I (from (5Z)-dodec-5-enoate)	7485.8	6846.74	6863.07	6816.79	7432.44	7252.19	7959.96	5552.98	5361.71	7147.57	7513.84	7562.36	7449.39	5586.07	6995.22	7102.77	7399.03	6566.41	7716.96	7508.41	7888.4	7126.6	7378.34	6355.74	7261.12	7285.49	7751.93	7917.1	6577.38	6438.16	6142.15	7295.59	7089.68	6798.44	7241.57	7373.84	6547.27	6677.4	6851.71	6298.61	5675.98	7510	6934.54	7247.9	6979.57	6609.87	7275.57
Biosynthesis_MCHI	Biosynthesis_MCHI	PWY-5995: linoleate biosynthesis I (plants)	0	0	0	0	0	0	0	0	0	0	0	0	0	0	0	0	0	0	0	0	0	0	0	0	0	0	0	0	0	0	0	0	0	0	0	0	0	0	0	0	0	0.56374	0	0	0	0	0
Biosynthesis_MCHI	Biosynthesis_MCHI	PWY-7664: oleate biosynthesis IV (anaerobic)	7347.98	6736.61	6741.86	6684.16	7277.69	7108.82	7796.61	5633.26	5368.48	7020.4	7364.13	7409.82	7297.76	5511.46	6867.5	6992.01	7251.68	6471.86	7569.99	7372.32	7829.65	6989.98	7246.35	6270.12	7165.53	7206.63	7657.4	7812.52	6500.02	6461.07	6208.37	7147.77	6943.56	6720.91	7089.31	7216.81	6430.86	6582.37	6733.69	6211.14	5591.98	7367.25	6806.49	7105.46	6884.61	6523.55	7168.2
Biosynthesis_MCHI	Biosynthesis_MCHI	PWY-6433: hydroxylated fatty acid biosynthesis (plants)	0	0	0	0	0	0	0	0	0	0	0	0	0	0	0	0	0	0	0	0	0	0	0	0	0	0	0	0	0	0	0	0	0	0	0	0	0	0	0	0	0	1.03987	0	0	0	0	0
Biosynthesis_MCHI	Biosynthesis_MCHI	PWY-5971: palmitate biosynthesis II (bacteria and plants)	5907.73	6095.3	6225.16	6720.82	7331.26	7399	6133.86	5488.96	5199.76	6152.56	6446.7	6712.95	6729.28	5382.62	6801.21	6169.18	7164.28	6550.79	6575.47	7005.18	7946.02	6981.19	7311.74	5986.87	5985.7	7341.5	7887.35	8060.6	6379.64	6482.42	6171.33	7011.74	6610.74	6736.67	4902.59	6301.85	6299.65	6189.98	6832.11	6334.92	5402.84	5073.66	5354.21	6100.1	6591.63	6743.47	7459.06
Biosynthesis_MCHI	Biosynthesis_MCHI	PWY-5994: palmitate biosynthesis I (animals and fungi)	540.278	397.594	765.929	615.811	240.458	262.808	478.199	893.049	799.086	309.019	312.398	497.852	356.94	727.029	343.759	281.289	167.367	202.198	684.403	905.684	286.295	663.742	410.068	442.009	446.998	874.977	743.443	553.719	638.98	849.949	883.228	354.228	267.067	589.892	1357.83	858.525	472.829	742.557	320.556	726.309	959.659	780.481	572.161	604.319	635.379	509.599	325.315
Biosynthesis_MCHI	Biosynthesis_MCHI	PWY-6074: zymosterol biosynthesis	0	0	0	0	0	0	0	0	0	0	0	0	0	0	0	0	0	0	0	0	0	0	0	0	0	0	1.58197	0	0	0	0	0	0	0	0	0	0	0	0	0	0	1.48737	0	0	0	0	0
Biosynthesis_MCHI	Biosynthesis_MCHI	PWY66-400: glycolysis VI (metazoan)	8415.02	8021.39	7408.44	7751.8	7460.73	7273.03	9231.25	9492.75	8391.7	8057.98	8098.46	7797.68	7761.7	7387.92	5883.98	5877.35	8177.54	6199.38	6973.53	8736.5	2773.65	7284.29	7512.53	6458.72	8134.65	6481.75	5564.58	4459.93	6042.86	4607.26	5486.58	7491.52	7467.79	5632.12	7829.31	8090.82	6701.35	8164.46	6007.22	7519.94	8139.5	8144.08	7895.85	7178.8	6649.42	7304.3	6850.71
Biosynthesis_MCHI	Biosynthesis_MCHI	PWY66-367: ketogenesis	0	22.2345	13.0758	3.89654	0	4.80124	2.01453	0	7.48157	16.0799	10.7706	5.11421	51.0891	135.285	3.41411	6.63928	5.36392	6.59404	11.8745	1.24539	22.6125	54.9402	8.83748	23.0944	4.18054	22.0353	7.95006	26.6567	26.1773	10.4671	9.1761	27.563	26.6075	22.9994	11.0245	9.73534	0.885704	0	1.61159	6.00372	24.959	9.94764	18.0883	19.5278	26.7504	15.8047	9.11943
Biosynthesis_MCHI	Biosynthesis_MCHI	PWY-6075: ergosterol biosynthesis I	0	0	0	0	0	0	0	0	0	0	0	0	0	0	0	0	0	0	0	0	0	0	0	0	0	0	1.67296	0	0	0	0	0	0	0	0	0	0	0	0	0	0	1.86515	0	0	0	0	0
Biosynthesis_MCHI	Biosynthesis_MCHI	ERGOSTEROL-SYN-PWY: superpathway of ergosterol biosynthesis I	0	0	0	0	0	0	0	0	0	0	0	0	0	0	0	0	0	0	0	0	0	0	0	0	0	0	1.32162	0	0	0	0	0	0	0	0	0	0	0	0	0	0	2.22233	0	0	0	0	0
Biosynthesis_MCHI	Biosynthesis_MCHI	PWY-7156: superpathway of ergosterol biosynthesis II	0	0	0	0	0	0	0	0	0	0	0	0	0	0	0	0	0	0	0	0	0	0	0	0	0	0	0.810752	0	0	0	0	0	0	0	0	0	0	0	0	0	0	0	0	0	0	0	0
Biosynthesis_MCHI	Biosynthesis_MCHI	PWY-6467: Kdo transfer to lipid IVA III (Chlamydia)	0	0	15.5329	0	0.394366	6.39935	0.0980178	0	11.3684	0.110521	0	0	0	0	0	0	0	0	0.0867467	5.58858	0	0	0	0	7.4305	2.62699	3.18225	0.195906	0	2.18954	0.446514	0.331871	10.2982	0	0.41379	0.381747	0.29791	0	0	0.253559	0	0	0	0.0983006	0	0	0
Biosynthesis_MCHI	Biosynthesis_MCHI	PWY-6349: CDP-archaeol biosynthesis	0	0	0	0	0	0	0	10.9262	8.1229	0.0818709	0	0	0	2.30027	0	0	0	0	0.557295	0	0	0.481771	0	1.81921	2.13485	0.256284	0.65501	0	2.09525	7.2732	5.96001	1.08401	0	0.367183	0	0	0.612597	0	2.52635	1.42117	1.67702	0.934341	1.48095	0	0	1.8732	0.649216
Biosynthesis_MCHI	Biosynthesis_MCHI	PWY-7039: phosphatidate metabolism, as a signaling molecule	0.132644	1.25873	19.4293	0.200266	0.433136	5.34651	6.78716	0	4.0388	1.12069	0.457614	0.0664303	0	2.53691	18.8718	0.284788	1.28278	1.22985	0	0.0404711	2.74396	2.58302	2.61945	0	1.1206	1.64021	2.16538	1.51173	1.15175	3.5637	2.3809	0.0427273	4.53044	16.0344	1.20165	0.547353	7.90125	0	0	0.935459	1.47884	1.08915	0.353125	1.34898	1.27711	5.94397	1.0614
Biosynthesis_MCHI	Biosynthesis_MCHI	PWY-6352: 3-phosphoinositide biosynthesis	0	0	0	0	0	0	0	0	0	0.0376511	0.210335	0	0	0	0	0	0	0	0	0	0	0	0	0.025824	0	2.64743	2.58751	0.0257789	0	0	0.120303	0	0	0	0.178896	0.0835538	0	0	0	0	0	0.106521	0	0	0	0.180132	0.0576472
Biosynthesis_MCHI	Biosynthesis_MCHI	PHOSLIPSYN-PWY: superpathway of phospholipid biosynthesis I (bacteria)	4211.81	3560.33	3350.56	3886.55	4159.79	3855.92	2528.66	2247.63	1539.04	3265.95	3409.1	4086.69	4184.82	3269.8	3761.37	3913.22	3252.59	3046.66	3646.36	3666.89	4644.19	3250.98	3623.31	2869.37	3506.92	3551.47	3467.04	4127.61	3233.36	3108.25	2987.24	3549.11	3654.15	2988.66	3553.47	3643.12	2705.55	3308.67	3854.43	3447.01	2937.83	3540.51	3451.24	3738.26	3162.49	4116.91	3663.65
Biosynthesis_MCHI	Biosynthesis_MCHI	PWY-6350: archaetidylinositol biosynthesis	0	0	0	0	0	0	0	8.27626	6.40209	0.094513	0	0	0	2.27217	0	0	0	0	0.578697	0	0	0.578591	0	0.903697	0.493261	0.310034	0.761629	0	2.50993	6.09475	5.61347	0.710408	0	0.456489	0	0	0.72991	0	0	1.59624	0.460115	0.942139	1.52383	0	0	0.718222	0.502097
Biosynthesis_MCHI	Biosynthesis_MCHI	PHOSLIPSYN2-PWY: superpathway of phospholipid biosynthesis II (plants)	0	0	0.405755	0	0	0	0	0	7.14296	0.206748	1.18478	0	0	0	0	0	0	0	0.480684	0	0.806487	0	0	1.79393	1.60889	5.20123	0.843633	2.60266	3.88783	3.081	0.710257	0	0	2.88345	1.40828	0.712002	0	0	0	1.99221	1.39716	2.41772	0	0	0	2.04899	4.14625
Biosynthesis_MCHI	Biosynthesis_MCHI	PWY-6141: archaetidylserine and archaetidylethanolamine biosynthesis	0	0	0	0	0	0	0	2.80767	4.2294	0.0896613	0	0	0	0.636366	0	0	0	0	0.306263	0	0	0.173248	0	0	0.300501	0.284737	0.281877	0	1.54546	1.45849	0	0.878891	0	0.418472	0	0	0.322221	0	0.670561	1.12405	0.741938	0.389804	0.432482	0	0	1.38582	0.233591
Biosynthesis_MCHI	Biosynthesis_MCHI	PWY-7409: phospholipid remodeling (phosphatidylethanolamine, yeast)	0	0	61.7525	0	14.042	5.04385	1.35723	2.38625	7.58454	15.3816	4.27801	4.37057	0	7.241	5.00509	0	2.3443	0	7.87457	21.197	0	0	0	0	20.4023	3.78134	2.60102	0	21.8729	0.706079	0.772345	0.25273	5.24123	11.3121	16.1474	6.26752	8.90676	0	0.0674576	3.44215	107.102	0.901991	6.93088	2.62356	0	0.593019	0.876415
Biosynthesis_MCHI	Biosynthesis_MCHI	PWY0-1319: CDP-diacylglycerol biosynthesis II	5008.8	4379.35	4528.32	4816.85	4819.8	4514.78	3996.9	3166.16	3412.42	4526.37	4624.48	4750.98	4880.17	3894.8	4571.92	4805.15	4615.47	4511.58	4528.14	4589.24	5213.67	4185.17	4507.4	3887.62	4108.85	4103.38	4334.43	4650.95	4010.22	4028.39	4118.46	4382.95	4509.62	3490.49	4187.69	4191.74	4166.87	4271.86	4710.45	4046.87	3577.12	4477.67	4717.54	4289.66	4275.94	4813.42	4856.54
Biosynthesis_MCHI	Biosynthesis_MCHI	PWY-5667: CDP-diacylglycerol biosynthesis I	5008.8	4379.35	4528.32	4816.85	4819.8	4514.78	3996.9	3166.16	3412.42	4526.37	4624.48	4750.98	4880.17	3894.8	4571.92	4805.15	4615.47	4511.58	4528.14	4589.24	5213.67	4185.17	4507.4	3887.62	4108.85	4103.38	4334.43	4650.95	4010.22	4028.39	4118.46	4382.95	4509.62	3490.49	4187.69	4191.74	4166.87	4271.86	4710.45	4046.87	3577.12	4477.67	4717.54	4289.66	4275.94	4813.42	4856.54
Biosynthesis_MCHI	Biosynthesis_MCHI	PWY4FS-7: phosphatidylglycerol biosynthesis I (plastidic)	3742.16	3185.11	3488.82	3834.44	3663.76	3588.37	1666.72	1783.37	1094.6	2673.88	2647.73	3594.79	4186.16	3550.81	3485.26	3711.5	2559.2	2488.2	3008.76	2913.14	4087.98	2644.47	3079.87	2347.95	3326.5	3101.66	2942.73	3397.03	3270.06	2515.96	2571.33	2983.22	3294.57	2617.95	3003.29	3029.42	2228.02	2901.88	3908.85	3351.67	2913.82	2952.33	3046.11	3380.1	2699.22	3501.26	3072.64
Biosynthesis_MCHI	Biosynthesis_MCHI	PWY4FS-8: phosphatidylglycerol biosynthesis II (non-plastidic)	3742.16	3185.11	3488.82	3834.44	3663.76	3588.37	1666.72	1783.37	1094.6	2673.88	2647.73	3594.79	4186.16	3550.81	3485.26	3711.5	2559.2	2488.2	3008.76	2913.14	4087.98	2644.47	3079.87	2347.95	3326.5	3101.66	2942.73	3397.03	3270.06	2515.96	2571.33	2983.22	3294.57	2617.95	3003.29	3029.42	2228.02	2901.88	3908.85	3351.67	2913.82	2952.33	3046.11	3380.1	2699.22	3501.26	3072.64
Biosynthesis_MCHI	Biosynthesis_MCHI	ECASYN-PWY: enterobacterial common antigen biosynthesis	0	0	90.3688	0	20.4377	12.4067	0	30.1105	21.2144	24.2745	0.622823	8.14079	0	37.3189	27.8485	0	6.81525	0	19.3784	31.6617	0	0	5.00625	11.1357	16.6959	0	0	1.14861	30.4437	0	11.9457	5.30697	10.9724	43.8097	27.1801	1.798	9.92048	0	0	3.23395	151.204	0.814324	0	23.3855	0	2.64336	0
Biosynthesis_MCHI	Biosynthesis_MCHI	PWY-5514: UDP-N-acetyl-D-galactosamine biosynthesis II	5.67412	2.87789	121.032	28.3494	0.806557	4.95986	0.888963	0	16.0927	3.58218	13.6726	1.77693	125.448	194.783	0.581301	0.812157	4.59504	0.521548	16.607	16.3522	1.6663	8.95227	26.1598	18.6197	2.29338	15.9964	8.86855	13.9618	21.8668	20.9371	31.908	3.71562	0.380292	108.136	15.652	20.4321	170.622	109.466	8.9372	19.7859	65.8312	11.2943	9.65872	12.8055	25.8609	14.4631	17.5465
Biosynthesis_MCHI	Biosynthesis_MCHI	TEICHOICACID-PWY: teichoic acid (poly-glycerol) biosynthesis	377.19	391.951	208.25	168.814	123.867	117.04	216.51	233.358	149.054	463.582	420.351	212.235	226.794	665.905	181.981	240.987	459.67	460.024	655.334	633.704	249.31	588.629	513.412	404.136	528.604	259.597	216.665	331.719	432.028	173.456	193.48	496.362	519.241	624.576	196.769	177.837	535.207	708.74	221.01	223.036	325.557	362.984	399.92	830.728	618.003	603.844	573.049
Biosynthesis_MCHI	Biosynthesis_MCHI	PWY-6397: mycolyl-arabinogalactan-peptidoglycan complex biosynthesis	0	0	0	0	0	0	0	0	0	0	0	0	0	0	0	0	0	0	0	0	0	0	0	0	0	0	0	0	0	0	0	0	0	0	0	0	0	0	0	0	0	0	0	0	0	0	0
Biosynthesis_MCHI	Biosynthesis_MCHI	PWY-6404: superpathway of mycolyl-arabinogalactan-peptidoglycan complex biosynthesis	0	0	0	0	0	0	0	0	0	0	0	0	0	0	0	0	0	0	0	0	0	0	0	0	0	0	0	0	0	0	0	0	0	0	0	0	0	0	0	0	0	0	0	0	0	0	0
Biosynthesis_MCHI	Biosynthesis_MCHI	PWY0-1586: peptidoglycan maturation (meso-diaminopimelate containing)	6748.42	6824.59	6542.12	6563.65	6692.61	7421.32	6520.27	3891.21	4112.11	6591.32	6620.52	6078.07	6160.14	6999.61	6954.42	7376.14	6817.95	8296.89	5919.9	6080.8	6513.11	6232.18	6644.1	6166.33	6244.07	6663.12	7376.72	6013	6268.68	4258.96	4250.93	6240.99	6735.16	5592.78	6156.6	6170.92	6359.19	6573.18	8371.93	6854.1	6192.26	6350.62	7106.93	6169.68	6961.93	6276.16	6815.34
Biosynthesis_MCHI	Biosynthesis_MCHI	PWY-6385: peptidoglycan biosynthesis III (mycobacteria)	5781.51	5735.44	4991.49	5249.61	5436.92	5352.86	5761.35	6374.91	6486.56	5169.23	5672.62	5502.17	5440.88	5745.4	5297.33	5329.56	5266.61	5185.15	5625.67	5518.78	5971.41	5440.88	5646.05	5671.27	5774.06	5644.33	5921	5916.15	5874.67	6488.13	6612.11	5425.2	5017.45	5708.02	5210.2	5357	5746.72	5567.8	5731	5472.28	5312.08	5603.83	5515.98	5413.66	5602.7	6073.32	6276.81
Biosynthesis_MCHI	Biosynthesis_MCHI	PWY-6470: peptidoglycan biosynthesis V (&beta;-lactam resistance)	106.2	298.58	105.886	189.865	38.3777	115.245	153.122	457.204	446.091	142.465	170.818	240.171	310.803	1336.09	103.969	251.291	96.9743	1180.25	158.225	96.9236	225.309	548.566	345.081	423.824	296.778	69.3092	68.3589	239.972	374.388	512.916	542.607	283.821	240.112	320.472	144.403	219.633	468.442	441.472	271.496	171.171	227.687	222.096	256.769	412.742	314.595	304.577	298.059
Biosynthesis_MCHI	Biosynthesis_MCHI	PWY-6471: peptidoglycan biosynthesis IV (Enterococcus faecium)	614.721	980.08	511.053	908.421	529.779	605.972	822.398	1553.95	1969.94	594.797	385.114	467.404	1095.24	3582.34	613.978	787.399	589.772	1820.96	584.552	172.648	1226.02	1296.07	1250.12	2662.38	2898.12	1128.67	438.977	1459.7	2634.9	1105.21	1140.73	754.01	928.228	1842.67	377.732	532.305	2250.55	2025.93	4123.1	1446.87	1667.51	707.325	1086.89	898.789	1576.36	1181.77	890.366
Biosynthesis_MCHI	Biosynthesis_MCHI	PWY-5265: peptidoglycan biosynthesis II (staphylococci)	54.4018	234.334	31.0343	26.7422	10.2408	23.9168	96.9813	232.19	120.256	63.9351	81.6133	9.0154	272.195	862.954	12.5592	9.71314	34.7591	110.221	101.849	2.88344	56.1351	81.8061	94.6403	251.549	173.925	148.336	103.425	137.978	445.975	190.91	301.552	118.136	20.309	430.687	44.5164	168.818	248.633	0	195.017	125.17	341.13	68.3377	70.8557	86.4182	283.914	347.095	153.606
Biosynthesis_MCHI	Biosynthesis_MCHI	PEPTIDOGLYCANSYN-PWY: peptidoglycan biosynthesis I (meso-diaminopimelate containing)	5600.98	5631.47	4793.7	5059.92	5252.96	5238.58	5481.61	6679.64	6835.83	4947.43	5433.27	5260.86	5262.86	5608.69	5123	5179.74	5082.69	5042.56	5446.21	5252.11	5762.42	5230.49	5450.56	5660.02	5717.86	5435.54	5621	5803.51	5830.55	6739.65	6937.49	5297.3	4848.77	5744.97	5057.78	5223.51	5659.81	5491.2	5579.73	5313.8	5198.32	5451.97	5349.97	5203.95	5452.1	6063.96	6152.1
Biosynthesis_MCHI	Biosynthesis_MCHI	PWY-6386: UDP-N-acetylmuramoyl-pentapeptide biosynthesis II (lysine-containing)	5718.8	5988.53	5166.93	5451.86	5582.95	5598.64	5168.57	5532.56	5671.53	5136.46	5534.93	5520.26	5356.18	5614.88	5393.77	5570.35	5268.77	5435.12	5790.61	5202.45	5537.31	5492.47	5696.72	5685.91	5803.9	5355.06	4821.14	5414.04	5331.58	5958.48	6119.56	5565.44	5053.99	5539.12	5200.22	5301.28	5906.73	5615.47	5947.91	5427.49	5190.44	5754.38	5684.77	5487.07	5708.41	5948.18	5828.69
Biosynthesis_MCHI	Biosynthesis_MCHI	PWY-6387: UDP-N-acetylmuramoyl-pentapeptide biosynthesis I (meso-diaminopimelate containing)	5622.83	5714.08	4964.81	5255.82	5491.89	5483.17	5528.76	6536.32	6728.17	4997.32	5481.07	5367.14	5304.73	5711.53	5273.79	5241.87	5256.76	5134.89	5609.27	5307.34	5768.54	5325.35	5510.81	5673.29	5687.96	5454.45	5733.33	5712.74	5830.52	6672.69	6848.15	5355.16	4910.66	5739.62	5135.9	5273.84	5741.73	5488.64	5706.94	5369.1	5265.84	5519.34	5428.26	5381.39	5574.22	5993.08	6143.52
Biosynthesis_MCHI	Biosynthesis_MCHI	PWY0-1338: polymyxin resistance	1.57484	1.98859	102.723	1.78286	23.427	7.41133	7.74847	23.6081	48.0981	13.9326	10.2648	7.57452	4.2575	10.8539	25.7434	3.72699	6.61269	5.0949	11.4342	40.5096	5.23808	8.77374	13.095	18.3267	8.7901	11.545	4.70322	49.5896	31.1379	15.233	9.70684	2.22697	5.95839	24.9893	23.644	4.54525	23.7676	39.9444	1.4512	5.73785	94.5901	7.14416	21.8033	7.02118	6.31046	34.3927	15.7684
Biosynthesis_MCHI	Biosynthesis_MCHI	PWY-7290: Escherichia coli serotype O86 O-antigen biosynthesis	0	0	0	0	0	0.352193	0	0	0	0	0	0	0	11.6814	0	0	0	0	0	0	0	0	0	0	0	0	0	0	0	0	0	0	0	0	0	0	0	0	0	0	0	0	0	0	0	0	0
Biosynthesis_MCHI	Biosynthesis_MCHI	UDPNAGSYN-PWY: UDP-N-acetyl-D-glucosamine biosynthesis I	785.235	1513.73	1108.86	903.079	1553.41	2537.7	1269.63	3891.39	4662.15	1003.57	768.354	1104.79	1221.49	2934.23	2376.94	1551.21	955.205	3245.2	1366.09	641.138	2521.29	2391.17	1621.29	3005.11	2593.46	2181.14	1962.39	2394.71	3127.81	4736.47	4796.47	2489.39	2232.37	2740.08	1856.97	1666.47	2984.16	3021.15	2032.89	2221.05	3102.8	2042.45	2100.51	1561.27	2804.9	2297.83	1552.59
Biosynthesis_MCHI	Biosynthesis_MCHI	OANTIGEN-PWY: O-antigen building blocks biosynthesis (E. coli)	1366.67	2340.62	1863.73	1561.35	2438.86	3461.03	2031.94	4426.04	5043.93	1726.29	1361.61	1881.28	2060.28	3743.73	3325.64	2440.5	1674.98	4026.41	2168.93	1149.06	3094.35	3332.17	2491.09	3715.51	3434.21	2995.78	2795.14	3079.19	3740.6	5092.51	5039.9	3466.8	3183.56	3475.35	2749.27	2564.01	3805.19	3832.62	2963.43	3075.73	3649.37	3043.81	3106.24	2442.46	3667.14	3015.59	2316.47
Biosynthesis_MCHI	Biosynthesis_MCHI	PWY-1121: suberin monomers biosynthesis	0	0	0	0	0	0	0	0	0	0	0	0	0	0	0	0	0	0	0	0	0	0	0	0	0	0	0	0	0	0	0	0	0	0	0	0	0	0	0	0	0	0	0	0	0	0	0
Biosynthesis_MCHI	Biosynthesis_MCHI	P4-PWY: superpathway of L-lysine, L-threonine and L-methionine biosynthesis I	2025.27	3193.79	2858.52	2599.95	2527.59	3508.76	2133.35	3458.98	3827.11	2540.05	2084.54	2089.7	2551.49	3558.41	3707.85	3653.33	2835.92	3751.34	3068.29	1009.94	3089.22	3322.82	3025.81	3638.29	3192.44	2810.68	2826.17	2844.68	3690.31	4220.27	3893.44	3173.01	3342.35	3655.27	2633.09	2651.47	3744.89	3593.42	3616.38	3176.81	3251.65	2960.63	3474.32	2743.03	3627.79	3581.95	3182.47
Biosynthesis_MCHI	Biosynthesis_MCHI	ASPASN-PWY: superpathway of L-aspartate and L-asparagine biosynthesis	7542.37	6949.53	6641.06	6924.09	7516.26	6710.02	7430.39	4967.77	4744.89	6901.28	7076.29	6979.95	6496.61	6448	6555.01	6836.52	6291.99	5917.4	6196.55	8142.9	5373.26	5673.82	5957.14	5387.97	5595.43	6634.58	6669.01	5771.5	5308.82	3293.71	3849.15	6124.09	6401.11	6165.31	6780.16	6281.1	6347.91	6577.69	6130.09	6356.56	5840.03	6104.38	6197.66	6959.09	6191.95	5347.35	5890.17
Biosynthesis_MCHI	Biosynthesis_MCHI	SER-GLYSYN-PWY: superpathway of L-serine and glycine biosynthesis I	5143.2	5549.63	4709.95	4751.06	4906.47	5034.26	5186.9	5551.5	5744.67	4948.23	5113.31	4938.86	5098.69	5466.41	4512.82	4552.06	5153.91	4253.17	5434.14	4523.74	6238.53	5392.23	5862.05	5610.56	5631	5537.23	5666.57	6371.24	5605.38	6046.43	5603.46	5445.45	4649.35	5427.06	4818.97	4986.36	5886.07	5609.61	5780.9	5556.52	5177.81	5526.82	5475.2	5329.07	5509.6	6401.94	6186.03
Biosynthesis_MCHI	Biosynthesis_MCHI	PWY-3481: superpathway of L-phenylalanine and L-tyrosine biosynthesis	51.7136	78.632	39.0343	34.1138	35.1056	44.5612	53.6673	141.074	179.541	60.1262	36.5646	38.2545	43.9927	111.408	37.1096	39.3687	32.5462	32.1347	51.0997	35.8996	163.759	68.4662	57.3325	120.726	107.37	77.7264	55.012	243.249	169.425	211.965	189.303	54.2907	54.7498	217.985	50.6966	55.168	96.2352	114.131	72.0801	105.753	81.4285	56.3152	56.8538	73.331	88.1978	87.3475	72.1799
Biosynthesis_MCHI	Biosynthesis_MCHI	BRANCHED-CHAIN-AA-SYN-PWY: superpathway of branched amino acid biosynthesis	6056.94	6637.57	5984.89	6161.72	6361.25	6634.37	6042.8	5684.89	6601.29	6573.71	6220.72	5967.73	6008.13	5889.16	6118.71	6612.29	5865.56	5973.54	6330.32	5922.95	6820.23	6074.37	6068.67	7185.93	6207	6488.54	6815.01	7011.08	6706.9	7311.28	7330.93	6243.96	6187.09	6995.7	6326.75	6263.64	6644.46	6723.55	6726.66	6737.78	6269.93	6188.79	6494.44	6313.7	6525.45	5744.15	5710.25
Biosynthesis_MCHI	Biosynthesis_MCHI	PWY-7242: D-fructuronate degradation	5505.43	4694.19	4830.02	5249.32	6242.71	5451.28	5387.58	3118.79	2623.42	5103.23	5525.01	5667.77	5827.55	3725.74	5385.19	5933.95	4782.29	3986.19	4279.72	6594.06	4869.53	4640.03	4649.3	2622.76	3382.91	4946.61	6604.73	4965.35	3025.99	2848	3410.02	3867.9	4962.59	3878.85	4766.07	4648.5	3762.12	3775.16	3179.95	4334.05	3631.22	3786.02	3955.38	4618.71	3782.67	4499.43	5308.57
Biosynthesis_MCHI	Biosynthesis_MCHI	COMPLETE-ARO-PWY: superpathway of aromatic amino acid biosynthesis	5584.48	5752.45	5089.61	5376.42	5603.83	5594.59	5166.8	5903.93	6026.13	5195.76	5397.37	5226.73	5348.56	5177.88	5509	5605.05	5258.8	5428.59	5307.66	5333.4	6159.81	5401.67	5580.93	5709.32	5617.26	5566.11	5723.92	5838.29	5640.69	6355.01	6239.39	5448	5275.53	5538.48	5270.02	5315.36	5569.02	5748.73	5984.98	5437.77	4960.82	5462.71	5501.22	5271.55	5444.31	5119.56	5389.71
Biosynthesis_MCHI	Biosynthesis_MCHI	PWY-821: superpathway of sulfur amino acid biosynthesis (Saccharomyces cerevisiae)	156.549	360.939	796.109	407.287	186.55	212.892	266.686	723.965	780.822	395.448	215.802	234.282	400.136	997.396	311.988	252.356	202.783	1440.36	341.07	195.482	323.199	716.892	287.891	575.582	414.048	313.189	236.356	540.298	735.461	625.792	570.365	310.535	599.362	674.702	585.017	450.924	421.49	467.789	318.435	642.245	1046.21	409.396	370.061	572.001	533.759	422.368	297.153
Biosynthesis_MCHI	Biosynthesis_MCHI	PWY-7546: diphthamide biosynthesis (eukaryotes)	0	0	0	0	0	0	0	0	0	0	0	0	0	0	0	0	0	0	0	0	0	0	0	0	0	0	0.678176	0	0	1.69149	0.634094	0	0	0	0	0	0	0	0.062377	0.0959642	0	0.119323	0	0	0	0	0
Biosynthesis_MCHI	Biosynthesis_MCHI	VALSYN-PWY: L-valine biosynthesis	6047.18	6581.87	6031.96	6155.3	6469.31	6700.25	6022.19	5612.86	6545.56	6580.22	6225.27	5884.92	6004.84	6005.47	6083.15	6702.18	5903.51	6034.24	6251.3	5898.97	6936.78	6007.59	6057.67	7456.75	6275.97	6429.32	6966.08	7027.12	6681.34	7319.78	7348.07	6261.63	6183.93	7084.42	6361.98	6286.34	6701.26	6827.63	6717.96	6762.68	6332.14	6157.74	6451.46	6410.3	6703.69	5689.46	5534.53
Biosynthesis_MCHI	Biosynthesis_MCHI	PWY-6630: superpathway of L-tyrosine biosynthesis	2082.21	2683.45	2686.53	2568.11	2963.32	3599.37	1186.44	2722.68	3238.5	1570.18	789.119	1971.46	2424.88	4052.14	3317.51	2321.82	2741.7	3797	1639.56	1147.37	2058.82	3121.51	2830.36	2841.75	2143.14	1761.05	2113.96	2108.75	2686.99	2944.85	2177.23	2637.58	3235.98	2660.09	2526.63	2224.37	2778.16	2796.73	3133.03	2517.55	2422.84	2238.34	2082.42	2019.94	2819.83	2230.62	2072.77
Biosynthesis_MCHI	Biosynthesis_MCHI	TRPSYN-PWY: L-tryptophan biosynthesis	143.405	224.451	198.616	121.508	109.063	131.949	145.374	305.204	329.635	179.07	89.8848	99.0112	88.4618	141.296	108.462	128.018	95.525	672.131	167.501	55.2057	249.77	166.6	160.101	442.399	253.317	247.084	281.458	382.111	369.174	456.858	446.406	139.141	173.632	378.648	136.957	143.944	271.917	296.95	157.862	286.667	275.722	177.509	197.205	178.846	273.881	212.049	139.253
Biosynthesis_MCHI	Biosynthesis_MCHI	PWY-6629: superpathway of L-tryptophan biosynthesis	301.043	463.845	410.206	256.002	230.669	277.729	304.194	623.907	670.776	371.96	190.75	209.533	187.795	296.215	229.402	269.677	202.382	1263.95	349.108	118.072	515.226	347.642	334.941	877.236	520.48	507.15	574.288	765.842	741.236	911.767	890.099	292.171	361.402	757.015	287.415	301.675	555.683	604.736	331.214	582.912	559.25	369.651	409.029	371.821	558.869	437.031	292.271
Biosynthesis_MCHI	Biosynthesis_MCHI	THRESYN-PWY: superpathway of L-threonine biosynthesis	5984.15	5724.22	5224.29	5429.88	5976.92	5731.62	5906.59	5189.47	5984.24	5707.35	5844.28	5543.77	5586.35	5460.13	5580.87	5734.12	5406.96	5323.35	5717.79	6094.2	5452.25	5296.51	5498.5	5469.11	5340.19	5814.64	6314.01	5606.92	5406.6	6106.13	6038.79	5543.14	5482.6	5629.1	5621.84	5592.26	5893.7	5607.56	5758.4	5607.46	5339.72	5397.01	5489.14	5403.09	5529	6171.88	6276.86
Biosynthesis_MCHI	Biosynthesis_MCHI	PWY-6281: L-selenocysteine biosynthesis II (archaea and eukaryotes)	0	0.237716	0	0.409947	0	0	0	0	0	3.77754	4.0543	0	0	0	0	0	0	0	0	0	0.442465	0	0	7.16997	1.74111	0	0	5.3376	4.38315	5.1979	1.77109	0	0	1.54088	6.40975	3.76669	0	0	4.72888	0	0	6.5808	0	0.0853317	0	0.662727	4.05547
Biosynthesis_MCHI	Biosynthesis_MCHI	PWY-4981: L-proline biosynthesis II (from arginine)	2068.76	2265.84	1928.41	2139.25	2365.06	2156.02	4159.47	2583.79	2512.12	2350.43	2581.88	2118.77	1787.92	2326.45	1895.96	1831.53	2839.33	1860.93	2303.5	2485.59	510.825	1062.27	1318.61	1243.16	1277.19	1231.89	1142.32	542.825	1010.91	768.992	805.027	1939.69	2220.62	1370.38	2556	2785.68	1645.94	1911.37	1360.06	1948.73	2278.71	1939.32	1768.93	1898.55	1547.96	1163.8	894.912
Biosynthesis_MCHI	Biosynthesis_MCHI	PWY-6628: superpathway of L-phenylalanine biosynthesis	5370.13	5457.39	5054.21	5345.81	5198.99	5289.41	5126.15	5271.45	5539.06	5086.18	5334.81	5022.98	5067.31	4825.31	5380.39	5496.49	5235.42	5269.86	5221.79	5230.7	5514.47	5261.85	5392.05	5148.9	5275.03	5428.23	5623.5	5327.61	4997.49	5778.49	5784.43	5286.47	5227.29	5158.79	5150.21	5178.39	5385.86	5543.62	5607.47	5206.83	4711.85	5329.1	5417.9	5071.39	5176.2	5109.66	5411.24
Biosynthesis_MCHI	Biosynthesis_MCHI	PWY-7527: L-methionine salvage cycle III	0	3.05233	0.62411	0.552237	1.72072	5.31513	0	0	9.76944	1.71418	0.853413	1.46458	0	5.33658	9.83599	0	1.90631	1.53841	0	1.04936	6.15059	1.22697	4.38548	0	0	0.663122	0.919575	2.59698	0	13.9797	18.8295	2.64798	0.675449	9.48002	1.96433	2.20749	1.64034	0	0	1.46737	0	3.87332	2.81647	0.435223	9.80808	0	0.641419
Biosynthesis_MCHI	Biosynthesis_MCHI	PWY-7528: L-methionine salvage cycle I (bacteria and plants)	0	3.25053	0.687292	0.603378	1.81341	5.40905	0	0	10.2617	1.84225	0.914974	1.58709	0	5.72436	10.5239	0	2.01113	1.5751	0	1.15473	5.78817	1.30487	4.48013	0	0	0.717043	0.965015	2.6442	0	12.4215	14.555	2.76429	0.723502	9.14399	2.04747	2.32309	1.7245	0	0	1.59842	0	4.05376	2.9383	0.472793	9.51289	0	0.695092
Biosynthesis_MCHI	Biosynthesis_MCHI	PWY-7270: L-methionine salvage cycle II (plants)	0	2.95732	0.624953	0.54877	1.64975	4.9307	0	0	9.33638	1.67632	0.831909	1.44332	0	5.21062	9.66371	0	1.82923	1.43277	0	1.05007	5.26068	1.18601	4.06951	0	0	0.651981	0.877647	2.40427	0	11.3116	13.2433	2.51628	0.657869	8.31927	1.86186	2.11269	1.56794	0	0	1.45337	0	3.68944	2.6723	0.429842	8.65821	0	0.631909
Biosynthesis_MCHI	Biosynthesis_MCHI	PWY-6151: S-adenosyl-L-methionine cycle I	4739.41	4711.17	4237.07	4589.5	5097.12	5351.23	5155.32	5222.71	5673.73	4938.21	4810.96	4132.63	3437.34	4642.07	5095.87	4793.9	4705.21	5068.12	4218.61	4954.49	5029.55	3771.15	4195.42	3790.63	3584.75	4222.38	4944.02	5547.45	3887.95	5751.63	5259.34	4613.18	4454.55	4556.45	4067	4331.63	4155.85	3760.14	3891.55	4569.22	3994.84	4255.22	4426.79	4281	4432.03	4558.93	4571.97
Biosynthesis_MCHI	Biosynthesis_MCHI	PWY-4361: S-methyl-5-thio-&alpha;-D-ribose 1-phosphate degradation	0	1.83837	0.375233	0.331967	1.03756	3.24127	0	0	5.89694	1.03576	0.513664	0.881457	0	3.21794	6.13118	0	1.14587	0.924735	0	0.633741	3.69855	0.736915	2.64056	0	0	0.398318	0.552961	1.56126	0	8.47253	11.4294	1.59534	0.405616	5.71802	1.18073	1.3276	0.985092	0	0	0.881453	0	2.33797	1.69386	0.261248	5.9171	0	0.384939
Biosynthesis_MCHI	Biosynthesis_MCHI	PWY-7022: paromamine biosynthesis II	0	0	0	0	0	0	0	6.589	3.26801	0	0	0	0	0	0	0	0.285813	0.200044	0	0	0	0	0	0.719874	0	0	0.138967	0	0	0	0	0	0	0	0	0	0	0	0	0.695693	0	0.337829	0.128881	0	0.31445	0	0
Biosynthesis_MCHI	Biosynthesis_MCHI	HOMOSER-METSYN-PWY: L-methionine biosynthesis I	5992.86	5423.77	5429	5944.85	6019.61	6016.47	6106.88	4892.64	5401.74	6064.63	6261.21	6058	5568.17	4738.01	6365.76	6636.23	5646.36	5388.25	5374.11	6375.62	5297.64	5083.41	5595.94	5531.18	5306.62	5074.16	4878.8	5158.61	5025.83	5435.34	5210.65	5458.84	5714.99	5191.61	5620.36	5529.81	5342.07	4948.29	6346.85	5219.12	5084.01	5236.58	5242.02	5658.98	5398.35	4168.3	4404.77
Biosynthesis_MCHI	Biosynthesis_MCHI	HOMOSER-METSYN-PWY: L-methionine biosynthesis I	5992.86	5423.77	5429	5944.85	6019.61	6016.47	6106.88	4892.64	5401.74	6064.63	6261.21	6058	5568.17	4738.01	6365.76	6636.23	5646.36	5388.25	5374.11	6375.62	5297.64	5083.41	5595.94	5531.18	5306.62	5074.16	4878.8	5158.61	5025.83	5435.34	5210.65	5458.84	5714.99	5191.61	5620.36	5529.81	5342.07	4948.29	6346.85	5219.12	5084.01	5236.58	5242.02	5658.98	5398.35	4168.3	4404.77
Biosynthesis_MCHI	Biosynthesis_MCHI	HSERMETANA-PWY: L-methionine biosynthesis III	6838.06	6130.91	6458.47	7118.76	6988.53	6973.46	7380.31	5145.31	5583.82	6591.39	7565.7	7310.47	6375.41	4780.91	7727.49	7842.48	6748.44	6379.94	6406.42	7262.36	6596.45	6118.42	6817.7	5689.97	5793.61	6049.05	6055.2	6079.64	5286.17	5778.82	5562.84	6351.75	6557.77	5640.35	6524.76	6456.55	5912.45	5440.01	7433.5	5856.99	5293.6	6271.12	6160.29	6480.2	5835.33	4967.43	5718.28
Biosynthesis_MCHI	Biosynthesis_MCHI	PWY-5347: superpathway of L-methionine biosynthesis (transsulfuration)	6586.72	6168.16	6130.46	6555.72	6710.13	6520.12	6579.82	5415.74	5997.46	6512.73	6738.3	6495.04	6221.21	5545.41	6633.45	6840.44	6271.84	5961.01	6207.3	7003.24	5972.01	5825.15	6194.31	6005.86	5911.33	5982.73	6102.28	5942.68	5674.98	6151.71	5984.03	6121.25	6186.76	5874.77	6262.17	6123.74	6108.27	5751.99	6643.19	5976.46	5699	5936.23	5991.52	6184.94	5964.39	5394.76	5688.04
Biosynthesis_MCHI	Biosynthesis_MCHI	PWY-5345: superpathway of L-methionine biosynthesis (by sulfhydrylation)	583.896	985.782	1840.8	1287.82	1245.7	1040.03	1490.49	1980.04	1773.05	1364.66	1155.12	908.211	725.162	1540.88	672.425	893.547	1668.55	2741.38	1708.94	886.6	814.819	2337.62	1569.16	997.956	955.352	1001.48	874.423	1623.98	2716.66	1728.62	1467.31	1141.58	2612.62	1511.91	1816.16	1585.15	1480.18	1787.34	1209.63	1519.44	1812.09	2022.13	2191.81	1903.92	1391.14	1789.63	2080.58
Biosynthesis_MCHI	Biosynthesis_MCHI	PWY-5097: L-lysine biosynthesis VI	6007.24	6016.73	5680.09	5905.49	6015.91	6087.6	5984.18	6054.5	6500.77	5888.23	5863.19	5792.34	5788.01	5399.63	5877.58	5938.45	5911.98	5460.9	5887.86	5841.61	6537.93	5667.35	5822.71	6096.36	5617.66	6072.59	6068.98	6354.31	6074.62	6701.82	6976.77	5742.1	5579.45	5932.4	5894.98	5990.3	6090.46	6235.16	6148.64	6075.99	5470.87	5836.44	5908.8	5788.38	5898.13	6262.53	6157.81
Biosynthesis_MCHI	Biosynthesis_MCHI	PWY-3081: L-lysine biosynthesis V	0	0	0	0	0	0	0	0	128.717	45.3396	0	0	0	0	0	0	24.9167	0	0	0	0	0	40.6736	0	74.4975	0	35.237	90.7603	109.28	114.256	127.594	0	0	0	44.7646	0	0	0	44.8101	0	0	0	0	53.4414	0	0	37.3676
Biosynthesis_MCHI	Biosynthesis_MCHI	PWY-2942: L-lysine biosynthesis III	5728.8	5264.03	5327.47	5484.28	5732.26	5812.12	5518.7	5230.95	5643.23	5375.96	5415.33	5504.68	5478.3	4922.48	5586.38	5652.09	5548.18	5439.86	5451.21	5866.76	6110.06	5508.46	5652.5	5576.1	5269.79	5683.2	6124.88	6250.81	5519.74	6195.93	5963.13	5485.09	5186.3	5617.7	5578.51	5589.02	5834.61	5747.55	6003.73	5462.9	4854.75	5356.17	5663.47	5451.1	5702.29	5570.73	5935.44
Biosynthesis_MCHI	Biosynthesis_MCHI	PWY-2941: L-lysine biosynthesis II	5474.91	4922.4	5142.27	5314.46	5544.87	5302.51	5411.98	3701.15	3084.89	5028.15	5110.91	5202.46	5095.05	4381.08	4888.95	4866.22	5210.31	4057.91	5194.01	5425.56	3301.83	4875.6	5012.52	3894.34	4292.78	4336.65	3978.84	2888.42	3806.19	1938.94	1701.75	4899.55	4804.96	4087.19	5369.55	5410.42	4522.84	5318.78	4981.79	4373.11	4251.93	4949.69	4958.81	5175.67	4609.03	2692.61	3417.5
Biosynthesis_MCHI	Biosynthesis_MCHI	LYSINE-AMINOAD-PWY: L-lysine biosynthesis IV	42.9269	66.9397	28.7603	29.8488	30.863	34.8556	48.4228	171.077	153.162	54.2533	34.1939	34.9536	17.6852	65.6274	36.6606	43.1218	29.8527	32.7304	40.7776	29.0471	145.085	42.7391	48.6856	121.524	88.8398	66.8303	42.2135	108.451	130.11	136.298	152.136	39.5677	37.7306	126.605	53.5531	66.879	86.4407	87.0795	53.6392	77.4762	96.0917	55.176	52.5944	63.9279	84.0513	76.4252	44.7488
Biosynthesis_MCHI	Biosynthesis_MCHI	DAPLYSINESYN-PWY: L-lysine biosynthesis I	1571.89	2753.9	2557.94	2108.46	2301.89	3282	1799.68	3694.9	3821.72	2062	1681.07	2124.49	2115.1	3222.94	3521.13	3584.33	2451.95	3247.6	2819.47	1251.28	2754.38	3077.76	2727.22	3153.08	2983.95	2747.88	2731.28	2627.13	3430.81	4093.05	3867.68	2717.65	3082.34	3267.88	2399.54	2233.48	3506.11	3464.26	3786.25	2705.56	2753.83	2559.82	3022.96	2361.91	3164.01	3612.29	3201.59
Biosynthesis_MCHI	Biosynthesis_MCHI	ILEUSYN-PWY: L-isoleucine biosynthesis I (from threonine)	6047.18	6581.87	6031.96	6155.3	6469.31	6700.25	6022.19	5612.86	6545.56	6580.22	6225.27	5884.92	6004.84	6005.47	6083.15	6702.18	5903.51	6034.24	6251.3	5898.97	6936.78	6007.59	6057.67	7456.75	6275.97	6429.32	6966.08	7027.12	6681.34	7319.78	7348.07	6261.63	6183.93	7084.42	6361.98	6286.34	6701.26	6827.63	6717.96	6762.68	6332.14	6157.74	6451.46	6410.3	6703.69	5689.46	5534.53
Biosynthesis_MCHI	Biosynthesis_MCHI	PWY-5104: L-isoleucine biosynthesis IV	6432.1	7149.29	6666.56	6665.72	6740.82	6935.03	6625.99	5318.46	5343.69	6926.88	6965.67	6514.07	6544.02	5886.26	6582.39	6926.16	6218.91	5868.77	6990.94	6409.47	7123.3	6587.21	6643.31	7135.22	6521.1	7225.96	7243.09	7294.07	6807.02	6898.07	6879.35	6810.88	6654.62	7040.77	6847.5	6729.73	7026.45	7187.02	7178.92	7129.77	6552.6	6831.57	7024.66	6675.55	6748.33	6219.24	6089.43
Biosynthesis_MCHI	Biosynthesis_MCHI	PWY-5103: L-isoleucine biosynthesis III	5553.51	6339.96	5711.46	5826.95	5896.45	6330.15	5720.97	5127.56	6160.08	6301.96	5836.68	5540.68	5686.1	5616.27	5798.33	6294.13	5420.05	5799.87	5919.41	5555.4	6458.29	5729.8	5717.39	7037.32	5971.12	6165.63	6355.02	6531.81	6414.41	6934.72	6957.19	5912.35	5912.42	6653.74	6004.86	5859.75	6298.2	6464.32	6409.04	6490.15	6036.64	5865.79	6177.1	5862.61	6228.52	5285.63	5202.99
Biosynthesis_MCHI	Biosynthesis_MCHI	PWY-5101: L-isoleucine biosynthesis II	4513.48	3988.31	4290.32	4399.82	5114.81	4903.21	4766.78	3032.38	2462.17	4354.83	4885.76	4801.43	4768.88	3455.11	4251.73	4355.34	4283.59	3110.83	4427.68	5017.03	4277.19	4043.42	4357.11	3093.43	3085.15	4436.2	5018.62	4909.33	3637.35	3038.15	2574.21	4143.19	4206.01	4094.28	4393.95	4192.31	3886.87	3915.95	4129.64	4190.5	3722.31	3970.21	3877.68	4241.42	3379.42	3557.65	4109.54
Biosynthesis_MCHI	Biosynthesis_MCHI	ILEUSYN-PWY: L-isoleucine biosynthesis I (from threonine)	6047.18	6581.87	6031.96	6155.3	6469.31	6700.25	6022.19	5612.86	6545.56	6580.22	6225.27	5884.92	6004.84	6005.47	6083.15	6702.18	5903.51	6034.24	6251.3	5898.97	6936.78	6007.59	6057.67	7456.75	6275.97	6429.32	6966.08	7027.12	6681.34	7319.78	7348.07	6261.63	6183.93	7084.42	6361.98	6286.34	6701.26	6827.63	6717.96	6762.68	6332.14	6157.74	6451.46	6410.3	6703.69	5689.46	5534.53
Biosynthesis_MCHI	Biosynthesis_MCHI	PWY-3001: superpathway of L-isoleucine biosynthesis I	5935.24	6036.74	5486.67	5670.13	6075.63	6048.44	5924.64	5290.51	6173.52	6009.08	5944.91	5644.62	5713.38	5613.08	5757.4	6038.13	5532.47	5586.17	5895.77	5974.01	5889.39	5551.68	5681.32	6077.39	5654.93	6030.23	6451.99	6025.32	5837.11	6519.69	6477.22	5779.7	5728.93	6073.27	5854.76	5800.63	6150.59	6001.05	6095.83	5994.02	5668.54	5653.54	5823.72	5688.52	5885.5	5820.72	5835.26
Biosynthesis_MCHI	Biosynthesis_MCHI	HISTSYN-PWY: L-histidine biosynthesis	5198.79	4962.89	4918.2	5068	5284.85	5177.12	4849.53	4546.33	4650.08	5124.72	5124.72	5026.01	5286	4923.84	4660.11	4859.13	4603.21	4095.08	4905.84	5324.59	4059.87	4509.39	4802.32	4911.74	4638.74	4835.27	4995.41	4807	4621.32	4687.89	4924.9	5105.13	5105.18	5194.42	4781.54	4812.36	4818.47	4654.66	5234.13	4966.02	4595.3	4886.45	5041.12	4911.04	4842.7	4108.66	4043.61
Biosynthesis_MCHI	Biosynthesis_MCHI	SER-GLYSYN-PWY: superpathway of L-serine and glycine biosynthesis I	5143.2	5549.63	4709.95	4751.06	4906.47	5034.26	5186.9	5551.5	5744.67	4948.23	5113.31	4938.86	5098.69	5466.41	4512.82	4552.06	5153.91	4253.17	5434.14	4523.74	6238.53	5392.23	5862.05	5610.56	5631	5537.23	5666.57	6371.24	5605.38	6046.43	5603.46	5445.45	4649.35	5427.06	4818.97	4986.36	5886.07	5609.61	5780.9	5556.52	5177.81	5526.82	5475.2	5329.07	5509.6	6401.94	6186.03
Biosynthesis_MCHI	Biosynthesis_MCHI	PWY-6549: L-glutamine biosynthesis III	496.408	875.46	754.985	852.314	371.113	443.395	574.445	1926.39	2198.06	529.157	414.702	584.333	679.615	2179.03	591.451	528.171	654.536	1589.98	607.054	400.618	1579.26	984.556	554.078	1259.18	885.583	879.223	777.381	1044.52	1534.88	1920.31	1939.11	564.468	873.294	1408	766.694	871.351	821.255	892.062	630.47	895.051	1051.49	628.093	749.977	727.095	808.114	1187.77	565.619
Biosynthesis_MCHI	Biosynthesis_MCHI	PWY-5505: L-glutamate and L-glutamine biosynthesis	8711.5	8531.19	7605.94	7878.44	8217.5	8302.47	8593.84	7722.18	8280.37	8387.9	8735.98	7619.37	7227.07	7188.38	8175.43	8544.94	7943.6	6979.24	7928.58	7977.32	6519.66	7525.94	7994.42	8388.73	7759.44	7034.85	6424.23	6643.23	7110.2	8402.22	8372.83	8042.19	7781.39	7701.54	8006.43	8107.46	8032.55	7845.61	8086	7833.97	7517.42	8094.56	8271.89	7536.96	8010.76	6375.66	6161.77
Biosynthesis_MCHI	Biosynthesis_MCHI	PWY-7400: L-arginine biosynthesis IV (archaebacteria)	5883.63	6596.43	5729.25	6061.2	5777.47	6057.45	6006.81	6934.58	7242.93	6267.62	5879.28	5522.13	5491.92	6471.15	5854.07	6358.03	5713.54	6544.42	5811.86	5768.16	5671.52	5477.16	5645.85	7475.81	5879.19	6242.28	6456.41	6685.38	6890.05	7255.92	7614.2	5690.37	5818.15	7599.74	5747.05	5819.26	6599.43	6077.07	6701.39	6749.39	6554.9	5909.76	6145.82	5834.95	6517.68	6303.72	6065.33
Biosynthesis_MCHI	Biosynthesis_MCHI	PWY-5154: L-arginine biosynthesis III (via N-acetyl-L-citrulline)	4689.17	4374.25	4470.02	4746.7	4885.04	4323.84	5132.86	4236.9	3983.12	4450.07	4918.57	4812.42	4410.95	4318.75	4209.4	4264.75	4357.98	3468.82	4469.82	5255.09	4240.74	3969.47	4172.05	3061.97	3864.28	4577.53	5214.89	4822.73	3607.93	4330.76	4453.93	4085.74	4070.06	5051.65	4617.52	4445.61	3716.82	3723.69	4109.77	4468.09	3760.26	4191.6	3944.24	4355.39	3470.48	4105.23	4697.43
Biosynthesis_MCHI	Biosynthesis_MCHI	ARGSYNBSUB-PWY: L-arginine biosynthesis II (acetyl cycle)	3767.29	5478.25	3628.71	3773.91	3608.93	5158.94	2537.41	5169.37	5697.1	4488.64	3089.39	3019.67	3372.2	5207.05	4436.44	4922.59	3570.31	5957.99	3661.02	2299.49	3914.77	4307.65	4323.54	6989.23	5186.3	4247.45	3576.9	4669.94	6074.78	5712.77	5966.79	4573.76	4320.75	6173.65	3677.57	3704.69	5884.31	5454.97	6158.32	5383.95	5632.86	4466.13	4982.1	3859.7	5727.5	5027.09	3868.67
Biosynthesis_MCHI	Biosynthesis_MCHI	ARGSYN-PWY: L-arginine biosynthesis I (via L-ornithine)	5839.62	6509.72	5682.92	6019.57	5737.85	5978.99	5973.1	6780.38	7117.29	6202.03	5845.03	5497.39	5445.17	6421.7	5782.18	6263.42	5674.15	6516.31	5763.69	5742.97	5583.27	5412.66	5574.08	7460.44	5828.1	6173.42	6405.1	6551.35	6831.46	7119.22	7471.36	5616.89	5750.17	7476.02	5707.42	5775.01	6551.02	6036.89	6662.44	6651.45	6497.52	5840.79	6049.92	5777.01	6461.18	6195.23	6006.89
Biosynthesis_MCHI	Biosynthesis_MCHI	PWY0-1061: superpathway of L-alanine biosynthesis	1353.89	2601.39	2324.95	2210.97	1885.79	2910.06	1492.61	4043.03	4789.12	1881.82	1429.19	1551.48	2079.94	3648.63	3620.47	3443.57	2587.47	4249.48	2738.44	1081.54	2443.55	2827.44	2439.79	3742.81	3066.55	2320.38	2262.23	2347.49	3596.25	5014.03	4809.64	3137.11	3189.47	3493.97	2506.53	2656.12	3702.89	3150	4020.45	2974.73	3530.37	2517.48	3139.45	2186.34	3393.09	3774.82	3078.56
Biosynthesis_MCHI	Biosynthesis_MCHI	PWY-6936: seleno-amino acid biosynthesis	5046.7	4906.1	5457.84	5474.01	5741.59	5483.85	6890.72	5570.35	5622.58	6513.26	6653.02	5272.9	5043.51	5636.73	6010.85	5709.42	5645.25	5952.02	5515.97	5867.38	5742.73	5472.69	5589.71	4908.49	5106.53	5775.63	6420.02	5917.5	5499.48	5615.02	5666.53	5511.95	5788.8	5505.56	6385.21	6474.07	5222.63	4395.25	5310.97	5521.83	5554.95	5426.7	5260.05	5623.71	5423.8	5398.42	6048.62
Biosynthesis_MCHI	Biosynthesis_MCHI	GLUTORN-PWY: L-ornithine biosynthesis	4711.2	4280.45	4363.6	4663.35	5057.14	4386.58	5219.93	3575.08	4079.56	4414.69	4861.19	4822.91	4321.57	4380.7	4210.15	4134.8	4295.67	4696.4	4359.19	5271.17	3818.15	3848.7	4020.33	5555.26	4176.68	4407.62	4916.96	4205.11	4885.87	4289.41	4422.47	4039.83	4193.94	4816.98	4602.01	4553.21	4748.91	4397.19	5222.66	4219.82	4210.57	4025.7	3879.24	4133.28	4572.11	3761.43	4354.19
Biosynthesis_MCHI	Biosynthesis_MCHI	ARGININE-SYN4-PWY: L-ornithine de novo biosynthesis	6189.24	6178.56	5440.08	5501.93	6193.07	6123.51	6341.94	5631.25	5848.44	5484.81	6077.45	5665.44	5332.03	5321.92	5576.93	5820.34	5195.35	4927.56	5612.41	6138.14	6084.83	5406.34	5597.18	5751.51	5409.48	5603.89	5834.63	6334.86	5750.2	6574.97	6622.19	5444.92	5132.46	6333.97	5437.75	5465.28	5885.96	5815.86	5995.67	5776.99	5259.06	5522.96	5720.23	5743.54	5581.71	5299.41	5704.19
Biosynthesis_MCHI	Biosynthesis_MCHI	PWY-6395: superpathway of seleno-compound metabolism	0	2.58728	2.20934	1.93203	1.05597	0.179145	37.2976	17.5713	12.1983	2.49849	4.67947	1.15224	3.41858	1.16588	2.91845	3.85751	4.49009	3.70874	3.6228	0.274529	0.607265	6.8563	5.44693	6.30835	2.87019	5.91395	1.05305	3.07885	5.84184	14.9956	17.586	3.83362	3.11065	4.17327	6.21248	5.98957	1.79729	1.48515	2.83292	2.98615	0.799639	3.15998	1.90726	5.60976	6.25355	0.970963	5.84125
Biosynthesis_MCHI	Biosynthesis_MCHI	CITRULBIO-PWY: L-citrulline biosynthesis	4567.43	3342.29	4403.86	4964.67	4181.24	3322.98	4773.23	2820.5	2304.48	3573.61	3641.36	4900.6	5115.53	3204.61	2311.67	2229.53	3506.4	1957.51	2631.13	5247.25	2052.02	3691.7	3813.59	2155.05	3639.45	3129.47	2452.8	1660.27	2619.61	514.913	680.76	3100.04	3629.11	2301.87	4352.25	4285.22	2169.46	2796.46	2944.76	3871.62	4156.24	4142.43	3742.47	2883.17	2071.12	1488.1	2360.26
Biosynthesis_MCHI	Biosynthesis_MCHI	PWY-5004: superpathway of L-citrulline metabolism	890.702	512.363	904.306	678.631	828.567	644.642	902.407	1350.59	343.221	485.988	296.981	607.603	319.567	1047.86	386.292	327.723	533.603	478.484	865.21	515.731	308.834	696.857	539.76	232.986	267.835	703.029	607.086	243.371	293.252	175.822	248.331	554.436	515.23	758.919	1648.95	1527.48	343.637	381.21	445.03	828.055	841.711	1016.94	714.604	619.374	394.28	205.624	321.392
Biosynthesis_MCHI	Biosynthesis_MCHI	PWY-3941: &beta;-alanine biosynthesis II	0.38647	1.67493	0.991123	1.15167	1.01826	2.33817	1.09183	4.49339	4.30867	0.825646	0.872296	1.50874	1.3301	1.1878	4.72046	0.877085	1.84021	0.600235	1.67669	0.631834	2.29584	0.905681	0.928003	6.02392	2.94391	2.98536	1.43638	1.28774	6.20261	3.65037	3.32773	1.71247	2.2407	2.07365	3.49905	2.14153	3.45192	0.814667	1.95633	3.47129	1.6225	2.34094	1.798	1.04533	2.21599	2.42974	0.537279
Biosynthesis_MCHI	Biosynthesis_MCHI	PWY-7218: photosynthetic 3-hydroxybutanoate biosynthesis (engineered)	0	0	1.6429	2.68781	0	0	0	0	0	0.364107	0	2.24337	0	6.65692	0.952018	15.6059	0.520705	0	3.72118	3.71672	10.255	2.81737	0.928169	0	0	0	1.00874	11.1559	2.33587	0	1.37834	1.94386	3.1266	10.1722	39.9947	0.131461	0.623747	0	2.45909	3.70067	6.86529	3.01464	0.659551	1.65918	0	28.29	0
Biosynthesis_MCHI	Biosynthesis_MCHI	POLYAMSYN-PWY: superpathway of polyamine biosynthesis I	1200.59	1986.44	1463.36	1293.5	946.318	1332.06	613.704	907.39	1280.2	1215.96	990.648	880.159	1008.39	1234.12	1544.14	1853.36	1288.33	1717.24	1087.68	511.809	1427.16	1530.64	1567.23	2426.41	1665.72	1330.11	1052.31	1032.26	1617.66	1724.72	1790.67	1441.5	1346.21	1489.46	1151.14	1358.82	1845.46	1732.27	2106.59	1695.99	1883.77	1523.98	1887.52	1174.33	1776.25	1810.97	1216.97
Biosynthesis_MCHI	Biosynthesis_MCHI	URSIN-PWY: ureide biosynthesis	29.8588	35.6996	69.0632	5.94236	16.9665	25.9574	18.2821	11.4719	41.5741	54.8189	20.4323	27.8992	89.8071	138.414	78.794	9.41548	15.6911	13.851	46.2004	11.2374	56.754	115.017	134.854	80.3191	65.4144	35.7702	5.07585	32.5473	110.364	65.4451	38.8859	6.4052	21.9334	76.6569	59.1212	42.3082	50.9875	67.3412	89.4312	10.693	171.476	6.93079	9.48174	20.685	17.1198	233.381	148.28
Biosynthesis_MCHI	Biosynthesis_MCHI	PWY-6562: norspermidine biosynthesis	57.1026	199.698	64.8898	73.7455	48.1967	57.2707	55.989	268.089	219.416	76.8564	54.0548	68.0818	69.9607	267.052	154.458	169.368	68.707	214.496	64.4433	40.0029	247.515	80.3887	88.3743	459.893	416.433	110.613	96.7118	268.252	273.278	246.578	283.971	214.971	97.6718	354.623	79.6992	57.6028	355.307	308.283	187.852	315.519	422.161	233.531	324.591	245.945	345.824	212.648	162.23
Biosynthesis_MCHI	Biosynthesis_MCHI	P101-PWY: ectoine biosynthesis	0	0	0	0	0	4.13127	0	0	0	0	0	0	0	0	0	0	0	0	0	0	0	0	11.8388	0	0	12.7324	0	0	0	0	0	0	0	0	0.444776	0	0	0	9.73907	0	0	0	0	0	0	0	0
Biosynthesis_MCHI	Biosynthesis_MCHI	ARG+POLYAMINE-SYN: superpathway of arginine and polyamine biosynthesis	1963.3	3043.25	2287.55	2095.2	1602.78	2178.31	1088.81	1581.44	2134.64	2018.56	1657.76	1488.11	1676.68	2064.01	2422.7	2850.82	2065.06	2683.21	1805.43	919.573	2252.96	2376.07	2433.19	3477.98	2559.39	2166.67	1775.86	1776.14	2574.49	2707.65	2807.08	2288.06	2167.51	2463.69	1888.52	2164.67	2836.8	2665.33	3165.68	2699.4	2900.17	2403.4	2876.25	1929.98	2754.81	2796.59	1997.6
Biosynthesis_MCHI	Biosynthesis_MCHI	PWY-6565: superpathway of polyamine biosynthesis III	61.3466	244.396	79.659	86.0961	57.3107	64.3005	60.594	400.975	307.341	93.993	66.714	90.7306	87.3709	389.007	238.971	227.961	76.2749	284.418	71.1073	47.1765	328.527	94.0564	103.801	594.669	545.158	151.987	128.165	339.122	393.754	327.101	380.432	335.181	116.568	491.797	99.2027	66.3156	541.875	440.168	269.036	446.72	607.823	328.605	484.835	345.411	509.31	315.104	243.005
Biosynthesis_MCHI	Biosynthesis_MCHI	PWY-5695: urate biosynthesis/inosine 5'-phosphate degradation	8375.86	8063.33	7849.76	8631.6	8185.65	7902.26	8102.61	8207.12	7275.16	7993.33	8091.21	8168.22	7907.22	7294.88	7324.02	7788.25	7730.69	7022.26	8192.91	7936.73	8501.88	7570.7	7769.07	6850.87	7392.31	7641.8	7881.45	8753.07	7119.87	7426.94	7667.38	7987.99	7944.69	7459.39	7520.39	7514.95	7572.5	7721.76	7701.74	7707.01	7190.88	7509.78	7628.73	8073.12	7799.3	8914.42	9120.16
Biosynthesis_MCHI	Biosynthesis_MCHI	POLYAMINSYN3-PWY: superpathway of polyamine biosynthesis II	401.111	522.96	355.402	201.785	254.495	260.931	155.426	708.983	933.109	262.552	335.154	292.881	304.816	641.356	166.144	178.766	427.121	394.491	837.367	326.028	1183.46	1036.64	960.74	1321.37	1286.14	500.478	348.936	647.669	1355.42	796.822	1050.21	307.399	358.413	1030.98	548.972	578.993	1017.82	885.021	1776.34	911.132	1209.19	432.081	703.633	523.467	813.779	1625.04	1054.41
Biosynthesis_MCHI	Biosynthesis_MCHI	UDPNACETYLGALSYN-PWY: UDP-N-acetyl-D-glucosamine biosynthesis II	3.78358	1.91882	81.1996	18.9266	0.53773	3.3075	0.59266	0	10.7391	2.38848	9.12059	1.18474	84.1901	131.19	0.387545	0.541459	3.06412	0.347709	11.0803	10.9086	1.11101	5.97111	17.463	12.4274	1.52912	10.6706	5.91415	9.31585	14.5967	13.976	21.3142	2.47755	0.253533	72.5917	10.4417	13.6343	114.858	73.3884	5.96119	13.205	44.0549	7.53385	6.44212	8.54208	17.2623	9.64841	11.7073
Biosynthesis_MCHI	Biosynthesis_MCHI	PWY-6305: putrescine biosynthesis IV	2072.51	2464.68	2517.81	2239.85	2031.27	2589.14	1644.64	1916.75	2056.63	1943.36	1991.83	2094.29	2340.8	1749.28	1925.56	2213.3	2448.6	2005.84	2446.28	1398.8	1462.49	2425.9	2347.08	2497.33	2280.14	2215.31	1848.49	1281.95	1856.98	2081.84	2217.52	1982.61	2298.98	2039.33	2341.93	2565.46	2048.2	1997.77	2090.69	2543.56	2447.49	2544.79	2489.93	1941.35	2001.69	1713.3	1615.94
Biosynthesis_MCHI	Biosynthesis_MCHI	PWY-4321: L-glutamate degradation IV	28.9694	38.4269	227.539	17.9262	42.2425	41.2	44.9348	39.4127	148.282	91.872	44.6596	45.5595	3.92809	593.001	138.325	13.7066	29.594	15.7308	45.7776	54.214	21.0815	72.9117	30.8826	76.2145	120.022	129.882	53.3875	25.1827	89.9878	71.4962	63.8102	36.6788	29.9575	124.268	58.7794	35.9061	83.245	86.1844	21.0089	31.8947	286.078	22.7801	37.6637	48.0522	78.5712	49.3828	33.9871
Biosynthesis_MCHI	Biosynthesis_MCHI	PWY-4041: &gamma;-glutamyl cycle	28.763	113.786	255.128	141.992	89.6562	78.091	88.0954	181.003	204.061	153.217	123.395	88.0378	255.66	1437.14	169.099	183.156	108.235	715.716	136.027	81.9152	346.232	972.907	703.294	848.032	857.979	133.911	121.866	162.201	306.167	171.147	111.662	172.863	219.218	290.651	133.89	159.397	341.816	405.471	80.6026	169.33	399.417	145.873	168.678	226.088	272.374	161.042	188.912
Biosynthesis_MCHI	Biosynthesis_MCHI	PWY-6834: spermidine biosynthesis III	9.94757	15.0286	6.16826	7.88145	5.47056	6.60146	31.9082	10.8862	18.0658	6.50431	3.90196	5.80781	10.5857	12.4218	3.79661	6.72521	4.39252	9.64736	12.1468	4.35606	23.19	9.4075	8.62042	21.3222	9.52195	16.04	14.4642	16.1147	21.2652	17.8867	33.2656	6.91371	8.15465	10.7263	10.1878	12.7795	11.7947	17.1011	11.5004	23.5845	19.0769	10.2528	13.1422	12.7467	13.8011	6.83733	4.88619
Biosynthesis_MCHI	Biosynthesis_MCHI	PPGPPMET-PWY: ppGpp biosynthesis	4304.59	3290.59	3595.95	3736.54	3854.41	3545.02	5862.67	3555.86	3078.02	4658.91	5179.86	4071.04	3416.1	3013.12	3394.21	3012.95	5199.23	3556.28	4099.6	5018.29	4336.29	3790.4	4022.85	3066.71	3872.15	3498.75	3326.07	3659.92	3431.78	2548.24	2863.31	3809.01	3940.21	2765.88	4592.88	4329.2	3551.48	3408.16	3023.57	3379.33	3622.08	3996.53	3597.19	3335.84	3333.85	3502.11	3646.02
Biosynthesis_MCHI	Biosynthesis_MCHI	PWY-5656: mannosylglycerate biosynthesis I	0	0	82.33	0	5.15344	0.0682877	0	0	2.03692	18.4983	3.66606	0	0	8.40517	3.61759	0	1.28592	2.64277	6.42796	21.8853	4.45586	0	0	0.124394	5.44489	0.133004	0.0571331	0	4.749	0	4.41737	0	6.6353	21.6652	9.78322	1.70214	1.50523	0.847533	0	0	22.4304	0.040787	0	6.54698	0	0	0
Biosynthesis_MCHI	Biosynthesis_MCHI	PWY-6148: tetrahydromethanopterin biosynthesis	0	0	0	0	0	0	0	0	1.49096	0	0	0	0	0.916928	0	0	0	0	1.10256	0	0	0	0	0.329021	0.923499	0	0	0	3.42998	0.326394	0	0	0	0.76398	0	0	0.524129	0	0	1.92293	5.72657	0	0	0	0	0	0
Biosynthesis_MCHI	Biosynthesis_MCHI	MET-SAM-PWY: superpathway of S-adenosyl-L-methionine biosynthesis	5849.03	5796.96	5400.44	5797.66	5982.02	5942.75	5829.52	5377.83	5913	5907.22	5948.01	5680.1	5635.37	5166.62	5959.36	6144.94	5682.21	5612.8	5684.03	6046.71	5594.59	5376.2	5693.71	5842.88	5537.14	5552.68	5654.21	5722.56	5519.61	6058.84	5907.93	5688.61	5607.2	5621.61	5650.36	5620.64	5785.47	5458.03	6073.98	5641.97	5378.27	5485.9	5596.09	5578.19	5685.32	5252.3	5449.34
Biosynthesis_MCHI	Biosynthesis_MCHI	PWY-5198: factor 420 biosynthesis	0	0	0	0	0	0	0	0	43.0999	0	0	0	0	20.5675	0	0	0	0	0	0	4.08085	0	0	20.6032	4.00715	5.70527	2.0318	4.594	35.1801	0	4.58217	0	0	8.14732	0	0	11.933	34.0717	37.0739	35.1445	69.7839	3.80818	0	0	0	45.9426	16.0745
Biosynthesis_MCHI	Biosynthesis_MCHI	PWY-5499: vitamin B6 degradation	0	0	0	0	0	0	0	0	0	0	0	0	0	0	0	0	0	0	0	0	0	0	0	0	0	0	0	0	0	0	0	0	0	0	0	0	0	0	0	0.0196844	0	0	0	0	0	0	0
Biosynthesis_MCHI	Biosynthesis_MCHI	P241-PWY: coenzyme B biosynthesis	124.715	142.073	74.9687	74.3368	107.35	128.84	160.16	512.019	420.463	157.279	89.7181	120.598	104.364	251.66	106.54	95.1535	81.0386	97.4327	130.844	67.3367	456.913	124.968	141.478	355.23	244.28	160.997	83.3364	314.084	519.219	404.591	415.807	143.879	96.2744	362.204	201.148	189.574	219.45	287.697	229.571	235.811	351.171	169.502	142.861	178.268	236.999	250.243	120.307
Biosynthesis_MCHI	Biosynthesis_MCHI	PWY-4242: pantothenate and coenzyme A biosynthesis III	4344	4052.54	3980.84	4119.6	4152.13	3901.72	3884.81	3517.16	3729.63	3711.57	4281.78	4266.59	4453.61	3764.68	4274.75	4408.49	3985.37	3659.22	4458.8	4321.27	4121	3975.08	4118.48	3409.2	3348.14	4445.51	4309.65	3936.75	3498.51	4187.48	4188.94	4291.95	3921.73	3488.08	3868.42	3972.15	3899.62	3563.38	3791.89	3844.35	3478.07	4106.93	3981.84	4102.53	3938.13	4486.12	4577
Biosynthesis_MCHI	Biosynthesis_MCHI	PWY-4221: pantothenate and coenzyme A biosynthesis II (plants)	1.00468	4.35183	2.57591	2.99301	2.64647	6.07352	2.83757	11.6588	11.1829	2.14591	2.26724	3.92056	3.45658	3.08662	12.2508	2.27964	4.781	1.56016	4.35652	1.6424	5.9628	2.35384	2.41189	15.6165	7.64383	7.75205	3.73218	3.3459	16.0779	9.47796	8.64123	4.44941	5.82035	5.38622	9.08493	5.56328	8.9613	2.11727	5.08204	9.01166	4.21528	6.08054	4.67114	2.71675	5.75574	6.30982	1.39657
Biosynthesis_MCHI	Biosynthesis_MCHI	COA-PWY-1: coenzyme A biosynthesis II (mammalian)	5339.71	4847.88	4738.98	4919.53	5188.52	4839.74	4415.32	5076.07	4867.65	4593.33	4965.17	4837.87	5236.76	4725.41	4692.64	4984.08	4665.5	4235.69	4959.93	5412.15	4393.39	4781.79	4649.22	4452.81	4407.74	4828.63	4633.63	4078.08	4040.4	5124.64	4869.4	4856.51	4621.35	3960.06	4722.01	4707.96	4764.36	4687.34	4865.07	4396.26	4247.8	4765.39	4690.2	5019.12	4588.12	4914.38	4812.93
Biosynthesis_MCHI	Biosynthesis_MCHI	COA-PWY-1: coenzyme A biosynthesis II (mammalian)	5339.71	4847.88	4738.98	4919.53	5188.52	4839.74	4415.32	5076.07	4867.65	4593.33	4965.17	4837.87	5236.76	4725.41	4692.64	4984.08	4665.5	4235.69	4959.93	5412.15	4393.39	4781.79	4649.22	4452.81	4407.74	4828.63	4633.63	4078.08	4040.4	5124.64	4869.4	4856.51	4621.35	3960.06	4722.01	4707.96	4764.36	4687.34	4865.07	4396.26	4247.8	4765.39	4690.2	5019.12	4588.12	4914.38	4812.93
Biosynthesis_MCHI	Biosynthesis_MCHI	PANTOSYN-PWY: pantothenate and coenzyme A biosynthesis I	4547.67	4157.89	4171.21	4288.63	4544.72	4142.02	4378.49	3516.62	3745.56	3882.5	4543.57	4548.8	4649.83	3635.51	4236.5	4216.85	4182.35	3415.85	4411.04	4758.42	4689.86	4078.51	4267.74	3570.12	3754.98	4563.05	4666.11	4389.97	3642.73	4219.41	4160.17	4389.75	3977.05	3765.84	4254.19	4273.37	3910.17	3695.56	3775.23	3953.6	3502.09	4145.14	3920.24	4299.7	3714.72	4013.88	4368.48
Biosynthesis_MCHI	Biosynthesis_MCHI	HEMESYN2-PWY: heme biosynthesis II (anaerobic)	181.967	131.462	383.911	181.911	147.209	223.29	242.557	128.076	193.427	115.015	85.8474	165.732	189.22	416.857	293.058	261.593	258.082	916.524	152.375	264.369	201.719	435.145	138.619	200.347	245.744	221.014	178.264	228.124	154.569	90.1867	126.61	152.658	192.731	281.494	354.236	402.766	142.649	263.033	98.3201	77.4186	351.764	243.825	241.774	264.655	155.781	109.07	195.361
Biosynthesis_MCHI	Biosynthesis_MCHI	HEME-BIOSYNTHESIS-II: heme biosynthesis I (aerobic)	196.309	159.873	323.814	169.276	145.582	162.287	190.438	419.602	296.188	199.464	100.382	176.66	186.08	352.702	318.511	312.368	260.858	738.525	214.363	204.825	191.458	314.596	203.233	407.66	350.318	206.908	228.711	200.947	312.878	138.04	158.936	222.7	247.153	311.466	364.31	383.315	315.681	366.145	219.633	261.234	531.348	284.16	292.999	306.228	243.679	167.759	248.106
Biosynthesis_MCHI	Biosynthesis_MCHI	PWY-5918: superpathay of heme biosynthesis from glutamate	373.507	337.869	544.708	329.061	277.419	335.49	361.706	639.018	530.717	396.79	217.635	332.645	348.286	595.371	594.494	579.031	485.325	1165.09	439.986	376.418	388.328	555.503	400.691	781.011	646.685	377.695	389.446	396.702	579.026	293.568	327.166	447.655	474.298	587.466	621.533	679.014	603.2	639.555	413.528	525.171	923.455	519.645	550.908	530.919	492.358	378.46	519.626
Biosynthesis_MCHI	Biosynthesis_MCHI	PWY-5920: superpathway of heme biosynthesis from glycine	210.884	170.842	392.331	169.327	169.842	217.046	239.33	202.997	259.375	159.022	107.68	199.289	211.359	436.843	334.081	308.057	297.414	860.54	202.352	184.969	235.043	393.765	188.812	297.409	328.228	241.549	218.335	253.16	226.912	132.539	172.578	208.832	249.483	345.34	391.762	438.746	213.793	333.186	145.132	128.103	468.569	299.682	302.601	304.108	215.81	162.557	258.151
Biosynthesis_MCHI	Biosynthesis_MCHI	PWY0-1415: superpathway of heme biosynthesis from uroporphyrinogen-III	174.086	134.237	346.519	137.545	139.943	175.145	201.22	164.939	215.93	126.449	84.8011	166.103	175.83	390.098	277.119	254.769	248.412	776.056	160.549	154.019	190.103	342.347	150.962	236.802	269.857	206.031	185.666	208.247	182.937	104.387	139.223	166.076	203.786	286.042	341.546	378.845	169.052	279.726	115.085	98.969	384.912	250.001	247.949	258.198	171.322	125.259	204.315
Biosynthesis_MCHI	Biosynthesis_MCHI	PWY-7159: chlorophyllide a biosynthesis III (aerobic, light independent)	2.6665	16.6105	113.27	1.83552	40.1553	33.091	52.6919	31.5652	44.4282	31.7006	15.9318	39.6691	12.439	66.8388	7.43943	4.25072	6.37993	2.22583	31.4962	23.6491	8.51362	17.8384	10.5084	35.7303	62.1581	13.8507	12.6972	19.863	74.2492	26.653	31.1847	15.5735	20.2527	53.8604	52.1688	40.1152	15.6448	9.92498	14.6153	24.1679	167.318	13.9902	33.2277	40.0502	10.8861	7.80858	8.06612
Biosynthesis_MCHI	Biosynthesis_MCHI	PWY-5531: chlorophyllide a biosynthesis II (anaerobic)	2.6665	16.6105	113.27	1.83552	40.1553	33.091	52.6919	31.5652	44.4282	31.7006	15.9318	39.6691	12.439	66.8388	7.43943	4.25072	6.37993	2.22583	31.4962	23.6491	8.51362	17.8384	10.5084	35.7303	62.1581	13.8507	12.6972	19.863	74.2492	26.653	31.1847	15.5735	20.2527	53.8604	52.1688	40.1152	15.6448	9.92498	14.6153	24.1679	167.318	13.9902	33.2277	40.0502	10.8861	7.80858	8.06612
Biosynthesis_MCHI	Biosynthesis_MCHI	CHLOROPHYLL-SYN: chlorophyllide a biosynthesis I (aerobic, light-dependent)	2.6613	16.4759	91.593	1.83225	37.8003	31.1386	39.871	30.1858	42.3928	29.8018	15.2604	38.0857	12.2454	61.7789	7.32649	4.23052	6.31848	2.22119	30.4709	21.536	8.44141	17.2162	10.2163	35.0413	58.3355	13.3954	12.1649	19.4724	68.8199	26.0257	30.4426	15.3109	19.6742	49.8157	49.9394	38.7537	15.3495	9.79935	14.3779	23.7931	154.911	13.6907	32.1291	38.2522	10.7674	7.72935	7.94314
Biosynthesis_MCHI	Biosynthesis_MCHI	PWY-5529: superpathway of bacteriochlorophyll a biosynthesis	4.54396	24.8879	27.0032	3.10173	19.2583	16.0038	9.91263	15.725	28.7268	13.7873	9.2329	26.6464	14.851	22.2113	8.93503	6.09441	9.58884	3.86586	23.2009	4.72959	12.6739	12.6847	10.4708	41.8578	32.362	11.4207	8.66684	23.0795	30.579	28.276	32.6633	18.1406	19.2441	21.2527	32.9461	28.5983	17.863	14.1279	16.5683	29.1071	60.2927	15.3403	27.133	23.863	14.7144	11.1532	10.1176
Biosynthesis_MCHI	Biosynthesis_MCHI	PWY-6823: molybdenum cofactor biosynthesis	138.332	76.4656	162.182	100.989	62.8772	92.5794	105.664	49.6598	71.7565	71.7433	47.9456	88.5277	46.4823	105.752	138.69	116.043	137.749	459.669	67.6688	98.4893	76.277	118.919	73.793	199.868	127.384	72.6598	92.2553	115.82	123.204	112.075	102.157	85.2064	88.6343	115.495	154.304	192.191	106.316	55.8151	74.0199	79.719	160.056	129.957	114.283	90.8604	77.9316	95.6786	96.8643
Biosynthesis_MCHI	Biosynthesis_MCHI	PWY-7377: cob(II)yrinate a,c-diamide biosynthesis I (early cobalt insertion)	39.8441	62.21	19.0724	17.2264	13.096	16.7369	24.0845	69.3046	107.321	52.7971	22.0409	16.8736	21.1872	65.9449	53.7156	17.1346	17.5393	31.4674	28.4224	21.2632	46.0212	30.453	36.7283	86.269	62.9022	40.9727	21.7455	31.1649	83.7112	114.968	107.87	27.6695	36.2268	88.2661	22.6886	20.8802	69.054	46.2614	33.2418	59.3756	81.4793	43.7326	53.1025	37.0052	56.1821	53.2725	38.0739
Biosynthesis_MCHI	Biosynthesis_MCHI	PWY-7376: cob(II)yrinate a,c-diamide biosynthesis II (late cobalt incorporation)	0	0.493864	0.228507	0.22395	0	3.86506	1.18451	0	0	0.33842	0	0.701894	0	1.54436	0.732694	0	0.582509	1.29669	0	0.119965	0	0.693308	0.22166	0	0.97341	0	0.895628	1.24141	0.553858	0	0	0	0.603203	3.37001	0.823189	1.2552	0	0	0.81249	0.446807	0.889279	0.378676	0	0.755836	0.743838	0.664544	0
Biosynthesis_MCHI	Biosynthesis_MCHI	PWY-5189: tetrapyrrole biosynthesis II (from glycine)	700.876	1149.13	824.83	690.292	572.91	949.208	679.599	810.606	880.312	870.644	719.397	640.135	696.668	856.553	1134.73	1057.51	928.679	1654.7	1107.25	591.769	1011.04	889.788	925.173	1611.54	1181.07	632.881	594.523	894.231	1062.64	945.204	829.444	1156.07	959.891	1183.48	866.067	1019.75	1304.14	986.967	881.186	1324.64	1630.98	904.858	1081.6	800.545	1240.14	1814.31	1471.6
Biosynthesis_MCHI	Biosynthesis_MCHI	PWY-5188: tetrapyrrole biosynthesis I (from glutamate)	997.203	1582.7	1156.4	979.4	822.083	1318.77	974.1	1118.21	1203.35	1216.49	1024.23	915.969	989.567	1181.54	1559.22	1467.08	1299.06	2160.75	1537.6	856.251	1399.73	1239.99	1288.34	2095.17	1590	903.501	851.215	1266.22	1444.91	1288.33	1145.71	1582.98	1323.55	1628.91	1214.39	1422.4	1765.55	1367.5	1212.6	1798.31	2170.26	1269.29	1493.35	1128.29	1667.49	2374.56	1985.4
Biosynthesis_MCHI	Biosynthesis_MCHI	PWY-7436: vitamin E biosynthesis (tocotrienols)	0	0	0	0	0	0	0	0	0	0	0	0	0	0	0	0	0	0	0	0	0	0	0	0	0	0	0	0	0	0	0	0	0	0	0	0	0	0	0	0	0	0.0221794	0	0	0	0	0
Biosynthesis_MCHI	Biosynthesis_MCHI	PWY-1422: vitamin E biosynthesis (tocopherols)	0	0	0	0	0	0	0	0	0	0	0	0	0	0	0	0	0	0	0	0	0	0	0	0	0	0	0	0	0	0	0	0	0	0	0	0	0	0	0	0	0	0.078181	0	0	0	0	0
Biosynthesis_MCHI	Biosynthesis_MCHI	UBISYN-PWY: superpathway of ubiquinol-8 biosynthesis (prokaryotic)	3.8232	7.06499	147.134	0	83.5553	25.6831	15.507	0	18.7644	29.8458	7.40243	13.9857	0	55.459	40.5289	1.10065	17.3024	3.47216	33.1859	24.854	20.9328	11.6023	18.3526	2.91954	14.9302	6.62517	0.770439	6.9057	95.3187	9.23989	15.2462	12.7972	25.8516	72.9844	44.7652	13.3913	21.5209	7.32597	9.79551	27.1509	200.138	11.1054	19.9187	35.2471	8.46786	23.0118	5.41413
Biosynthesis_MCHI	Biosynthesis_MCHI	PWY3O-19: ubiquinol-6 biosynthesis from 4-hydroxybenzoate (eukaryotic)	130.884	119.096	124.111	77.6565	115.248	62.529	42.9885	0	0.460369	50.0746	71.5535	201.114	220.889	263.518	19.7384	37.5471	41.276	17.9582	147.597	11.6592	45.2779	213.958	175.651	120.911	178.989	78.0838	47.8321	122.37	134.049	1.03667	29.7216	124.42	82.1209	111.272	76.9308	150.992	116.346	0	98.9928	153.577	162.163	210.104	193.177	173.034	102.724	197.1	58.9658
Biosynthesis_MCHI	Biosynthesis_MCHI	PWY-7235: superpathway of ubiquinol-6 biosynthesis (eukaryotic)	0	0	0	0	0	0	0	0	0	0	0	0	0	0	0	0	0	0	0	0	0	0	0	0	0	0	0	0	0	0	0	0	0	0	0	0	0	31.0055	0	0	0	0	0	0	0	0	0
Biosynthesis_MCHI	Biosynthesis_MCHI	PWY-6708: ubiquinol-8 biosynthesis (prokaryotic)	130.884	119.114	175.728	0	132.259	63.1003	42.9885	0	34.0985	61.2892	72.1652	201.114	0	265.713	40.1714	37.5471	43.9665	17.9582	148.639	24.7557	45.2779	213.958	175.666	120.911	189.181	78.2156	47.8321	122.37	150.747	0	29.7216	124.709	87.7028	129.836	94.5801	150.992	118.132	29.0925	99.7373	154.251	221.338	210.137	193.384	175.953	102.86	197.1	58.9658
Biosynthesis_MCHI	Biosynthesis_MCHI	PWY-5873: ubiquinol-7 biosynthesis (eukaryotic)	130.884	119.096	124.111	0	115.248	62.529	0	0	0.460369	50.0746	0	201.114	0	0	0	0	41.276	17.9582	147.597	0	0	213.958	175.651	0	0	0	47.8321	122.37	0	1.03667	29.7216	0	0	0	76.9308	150.992	116.346	0	0	153.577	162.163	210.104	0	173.034	102.724	0	58.9658
Biosynthesis_MCHI	Biosynthesis_MCHI	PWY-5872: ubiquinol-10 biosynthesis (eukaryotic)	5.54585	5.9263	3.49479	0	6.5712	10.0554	0	0	0.564773	5.33179	0	9.31261	0	0	0	0	6.99183	6.15549	7.38864	0	0	9.3225	7.95468	0	0	0	19.237	34.932	0	1.28108	20.7271	0	0	0	8.37314	10.9167	11.9117	0	0	9.33058	5.91843	6.99441	0	8.53037	11.8927	0	5.90284
Biosynthesis_MCHI	Biosynthesis_MCHI	PWY-5871: ubiquinol-9 biosynthesis (eukaryotic)	130.884	119.114	175.728	0	132.259	63.1003	0	0	9.80046	61.2892	0	201.114	0	0	0	0	43.9665	17.9582	148.639	0	0	213.958	175.666	0	0	0	47.8321	122.37	0	1.03667	29.7216	0	0	0	94.5801	150.992	118.132	0	0	154.251	221.338	210.137	0	175.953	102.86	0	58.9658
Biosynthesis_MCHI	Biosynthesis_MCHI	PWY-5870: ubiquinol-8 biosynthesis (eukaryotic)	4.27855	5.41415	134.654	0	79.8144	21.7712	0	0	9.20676	26.9292	0	0.107387	0	0	0	0	4.95016	0.207378	16.9759	0	0	0.713872	1.06495	0	0	0	1.12292	1.41866	0	1.20276	0.540919	0	0	0	36.454	10.2198	7.50557	0	0	3.12373	189.922	2.66693	0	20.9758	0.75534	0	0.458168
Biosynthesis_MCHI	Biosynthesis_MCHI	PWY-5857: ubiquinol-10 biosynthesis (prokaryotic)	130.884	119.096	124.111	77.6565	115.248	62.529	42.9885	2.39687	34.0985	50.0746	71.5535	201.114	220.889	263.518	40.1714	37.5471	41.276	17.9582	147.597	20.3821	45.2779	213.958	175.651	120.911	178.989	78.0838	47.8321	122.37	134.049	23.0039	29.7216	124.42	82.1209	111.272	76.9308	150.992	116.346	29.0925	98.9928	153.577	176.548	210.104	193.177	173.034	102.724	197.1	58.9658
Biosynthesis_MCHI	Biosynthesis_MCHI	PWY-5856: ubiquinol-9 biosynthesis (prokaryotic)	39.8824	38.3087	102.554	20.1931	24.221	19.5076	23.3619	0	10.7457	19.907	3.52783	22.2466	39.3359	43.3014	20.2344	9.24424	13.6871	14.9175	27.933	18.3434	16.9135	20.259	14.51	24.3518	11.4182	17.7148	7.29066	5.23066	31.5814	20.4978	14.8328	32.5709	18.6374	60.2627	29.2806	16.4606	16.8274	5.68726	19.3788	21.6418	175.597	10.7077	16.7868	28.2357	15.2807	14.8796	9.96332
Biosynthesis_MCHI	Biosynthesis_MCHI	PWY-5855: ubiquinol-7 biosynthesis (prokaryotic)	130.884	119.096	124.111	77.6565	115.248	62.529	42.9885	2.39687	34.0985	50.0746	71.5535	201.114	220.889	263.518	40.1714	37.5471	41.276	17.9582	147.597	20.3821	45.2779	213.958	175.651	120.911	178.989	78.0838	47.8321	122.37	134.049	23.0039	29.7216	124.42	82.1209	111.272	76.9308	150.992	116.346	29.0925	98.9928	153.577	176.548	210.104	193.177	173.034	102.724	197.1	58.9658
Biosynthesis_MCHI	Biosynthesis_MCHI	PWY-5864: superpathway of plastoquinol biosynthesis	0	0.109085	0.0320772	0.0496112	0.11659	0	0.168747	0	0.709794	1.16865	0.54156	0.115964	0	0.171219	0.224685	1.41416	0.143259	0.194968	0.324427	0	0	0	0.108087	0.367121	0.59856	0.719634	0.399726	0.3737	0.264145	0	0	0.193803	0.289827	0.145968	0.154076	0.596272	1.25468	0	0.369529	0.481923	0.107153	0.478329	1.18335	0.186552	0.999718	0.246937	0.131385
Biosynthesis_MCHI	Biosynthesis_MCHI	PWY-5863: superpathway of phylloquinol biosynthesis	3.20421	24.5079	374.644	23.4347	114.101	45.2454	51.0591	9.59828	95.1477	61.0136	52.7662	43.985	38.4599	84.281	221.449	129.975	34.4585	710.015	115.505	167.075	106.688	382.801	86.9994	27.9487	121.651	44.7115	19.1196	72.1416	92.4416	35.5408	45.9583	50.4894	160.469	146.537	94.7883	13.1126	70.6013	144.306	11.7147	31.3299	507.678	30.7895	126.834	242.033	34.357	57.576	23.6697
Biosynthesis_MCHI	Biosynthesis_MCHI	PWY-6263: superpathway of menaquinol-8 biosynthesis II	119.44	173.613	177.855	88.848	167.024	94.5444	138.306	101.441	62.123	71.5126	95.1824	164.642	367.743	370.616	39.6744	45.8246	35.7682	39.2752	177.868	24.478	46.0322	478.842	210.759	280.759	270.066	126.225	69.4794	169.858	189.532	85.6637	124.631	231.934	121.801	381.123	102.141	227.636	193.258	223.698	181.14	243.059	276.596	339.469	391.771	249.84	190.75	243.06	148.618
Biosynthesis_MCHI	Biosynthesis_MCHI	PWY-5899: superpathway of menaquinol-13 biosynthesis	8.39907	63.5079	838.291	60.8438	287.423	116.361	131.861	25.0013	218.786	154.935	135.723	113.759	99.5551	208.133	521.864	318.623	89.1471	1227.07	287.837	414.977	267.844	859.39	219.567	71.4308	296.772	115.005	49.7798	182.377	224.428	89.162	113.121	129.387	386.675	345.182	238.968	34.2278	177.368	348.857	30.541	80.6262	946.563	79.5967	310.795	574.484	88.082	144.966	61.3979
Biosynthesis_MCHI	Biosynthesis_MCHI	PWY-5898: superpathway of menaquinol-12 biosynthesis	8.39907	63.5079	838.291	60.8438	287.423	116.361	131.861	25.0013	218.786	154.935	135.723	113.759	99.5551	208.133	521.864	318.623	89.1471	1227.07	287.837	414.977	267.844	859.39	219.567	71.4308	296.772	115.005	49.7798	182.377	224.428	89.162	113.121	129.387	386.675	345.182	238.968	34.2278	177.368	348.857	30.541	80.6262	946.563	79.5967	310.795	574.484	88.082	144.966	61.3979
Biosynthesis_MCHI	Biosynthesis_MCHI	PWY-5897: superpathway of menaquinol-11 biosynthesis	8.39907	63.5079	838.291	60.8438	287.423	116.361	131.861	25.0013	218.786	154.935	135.723	113.759	99.5551	208.133	521.864	318.623	89.1471	1227.07	287.837	414.977	267.844	859.39	219.567	71.4308	296.772	115.005	49.7798	182.377	224.428	89.162	113.121	129.387	386.675	345.182	238.968	34.2278	177.368	348.857	30.541	80.6262	946.563	79.5967	310.795	574.484	88.082	144.966	61.3979
Biosynthesis_MCHI	Biosynthesis_MCHI	PWY-5896: superpathway of menaquinol-10 biosynthesis	8.15695	24.1683	325.07	14.9804	32.0101	87.0383	57.27	25.202	137.724	63.0425	89.4752	79.8527	70.0136	108.995	297.696	182.391	30.5555	1062.37	65.8313	105.564	180.104	228.432	111.397	64.0623	92.3233	84.697	45.3715	127.895	165.514	85.2356	86.5035	90.0579	175.948	134.81	110.892	28.7324	128.996	93.7073	17.8423	43.3649	389.458	34.1828	46.5844	177.115	54.3268	37.1419	29.8543
Biosynthesis_MCHI	Biosynthesis_MCHI	PWY-5850: superpathway of menaquinol-6 biosynthesis I	6.17072	32.5384	325.07	14.9804	32.0101	87.0383	90.9794	25.7929	137.724	63.0425	89.4752	79.8527	29.1175	108.995	297.696	182.391	42.8618	1062.37	65.8313	105.564	180.104	228.432	111.397	60.4412	113.063	74.5012	39.5615	119.652	165.514	76.0819	92.7089	90.0579	175.948	174.808	110.892	17.9402	128.996	45.8272	17.6204	43.3649	389.458	38.161	57.3167	177.115	54.3268	46.1253	36.6924
Biosynthesis_MCHI	Biosynthesis_MCHI	PWY-5845: superpathway of menaquinol-9 biosynthesis	8.80766	50.3795	325.07	25.6215	77.4959	99.7102	110.851	27.974	186.04	63.0425	89.4752	79.8527	82.8203	118.108	297.696	182.391	77.7197	1062.37	93.0507	105.564	231.781	228.432	111.397	69.2928	235.494	111.94	53.2526	177.678	182.81	94.7928	114.622	90.0579	175.948	295.696	110.892	28.5091	128.996	124.708	27.6807	69.4257	389.458	44.3512	93.0417	177.115	65.4225	127.72	62.5967
Biosynthesis_MCHI	Biosynthesis_MCHI	PWY-5840: superpathway of menaquinol-7 biosynthesis	9.59562	72.3369	921.316	69.3429	324.831	132.217	149.963	28.5106	243.55	175.692	154.311	129.458	113.355	234.773	581.399	358.581	101.497	1297.07	324.49	468.011	302.858	937.42	248.012	81.1306	333.186	130.791	56.7871	206.674	252.187	100.822	127.541	146.932	433.121	384.952	270.251	39.0556	200.526	390.372	34.846	91.7286	1017.09	90.5851	349.125	639.633	100.08	164.219	69.9778
Biosynthesis_MCHI	Biosynthesis_MCHI	PWY-5838: superpathway of menaquinol-8 biosynthesis I	9.46537	68.3355	783.048	68.0289	268.517	115.004	137.363	28.1564	227.264	139.61	124.937	112.812	107.361	230.963	514.444	332.976	99.1619	1222.13	245.185	407.809	267.254	754.696	204.63	79.9758	307.952	124.346	55.3608	198.574	237.621	97.3759	119.074	135.571	369.282	365.53	255.485	38.7617	187.956	341.106	34.2302	87.5055	871.957	87.8191	316.522	504.775	95.1654	153.147	68.0252
Biosynthesis_MCHI	Biosynthesis_MCHI	PWY-5862: superpathway of demethylmenaquinol-9 biosynthesis	5.87659	33.7663	223.473	17.1241	51.9601	67.0521	74.5643	18.7057	128.133	42.3328	60.1068	53.5098	55.4939	79.9911	204.445	123.988	52.1652	833.366	62.5707	70.9036	157.137	155.355	74.9545	46.6999	160.865	75.3602	35.6602	119.91	124.726	64.1012	77.7605	60.5445	119.456	203.326	74.6826	19.0581	87.3042	84.2116	18.5176	46.668	275.86	29.6905	62.6348	120.111	43.9906	86.5636	41.9839
Biosynthesis_MCHI	Biosynthesis_MCHI	PWY-5861: superpathway of demethylmenaquinol-8 biosynthesis	6.31581	45.8889	563.056	45.6575	182.618	77.44	92.5968	18.828	157.682	94.5795	84.1847	75.7572	72.0459	158.838	361.224	230.095	66.6821	984.855	167.237	279.924	181.657	538.241	138.766	53.9906	211.969	83.8036	37.0785	134.207	163.266	65.8737	80.8354	91.5316	255.891	253.225	174.382	25.9374	128.097	235.616	22.9178	58.9487	669.437	59.0305	218.21	353.579	64.2414	104.143	45.6488
Biosynthesis_MCHI	Biosynthesis_MCHI	PWY-7373: superpathway of demethylmenaquinol-6 biosynthesis II	45.549	72.7138	20.7296	13.9253	19.7493	25.9124	31.079	53.9139	27.3513	42.6805	16.2375	36.0446	19.6667	102.585	11.5257	12.4788	15.4807	18.8415	31.6909	9.31841	22.0064	26.601	36.4962	105.093	68.1669	30.5371	18.6553	45.5248	71.1821	33.4342	52.5337	36.7883	36.1867	63.4451	26.1702	48.3608	76.9597	93.1094	28.7033	60.8076	62.6974	72.311	76.2691	52.9277	63.3756	133.058	53.7851
Biosynthesis_MCHI	Biosynthesis_MCHI	PWY-5860: superpathway of demethylmenaquinol-6 biosynthesis I	4.11618	21.7672	223.473	10.0017	21.3904	58.4659	61.0993	17.2432	94.0475	42.3328	60.1068	53.5098	19.4462	73.7284	204.445	123.988	28.6813	833.366	44.1556	70.9036	121.643	155.355	74.9545	40.6776	76.2558	49.9914	26.4617	80.4269	112.676	51.3033	62.6832	60.5445	119.456	118.677	74.6826	11.9807	87.3042	30.6952	11.7728	29.0594	275.86	25.5317	38.4406	120.111	36.4764	30.9331	24.5482
Biosynthesis_MCHI	Biosynthesis_MCHI	PWY-5837: 1,4-dihydroxy-2-naphthoate biosynthesis I	2.80401	21.4728	334.272	20.5287	100.483	39.7203	44.9381	8.4052	83.9711	53.5574	46.2815	38.5561	33.7045	73.989	195.803	114.307	30.2112	652.985	101.691	147.218	93.815	345.152	76.5643	24.5065	107.129	39.1941	16.7399	63.2958	81.3408	31.1778	40.3337	44.2865	141.473	129.445	83.3681	11.4851	62.1135	127.635	10.2573	27.4528	458.93	26.9863	111.676	214.502	30.1188	50.5225	20.7299
Biosynthesis_MCHI	Biosynthesis_MCHI	PWY-5791: 1,4-dihydroxy-2-naphthoate biosynthesis II (plants)	2.80401	21.4728	334.272	20.5287	100.483	39.7203	44.9381	8.4052	83.9711	53.5574	46.2815	38.5561	33.7045	73.989	195.803	114.307	30.2112	652.985	101.691	147.218	93.815	345.152	76.5643	24.5065	107.129	39.1941	16.7399	63.2958	81.3408	31.1778	40.3337	44.2865	141.473	129.445	83.3681	11.4851	62.1135	127.635	10.2573	27.4528	458.93	26.9863	111.676	214.502	30.1188	50.5225	20.7299
Biosynthesis_MCHI	Biosynthesis_MCHI	PWY-7374: 1,4-dihydroxy-6-naphthoate biosynthesis I	9.87395	16.7553	6.98694	11.6029	5.41295	2.72891	6.94955	44.844	26.4891	11.3793	6.82757	6.96369	7.17357	11.5431	5.17757	8.59005	6.14985	6.47236	56.083	4.42651	6.68755	6.95707	11.551	16.6129	13.3756	6.66094	6.09072	33.1608	27.1289	22.368	62.7139	5.3882	7.5117	7.43159	4.18363	5.50354	15.0219	16.3506	6.36644	58.7601	39.6387	10.3639	15.2633	8.50287	21.3671	30.5551	12.2319
Biosynthesis_MCHI	Biosynthesis_MCHI	PWY-7371: 1,4-dihydroxy-6-naphthoate biosynthesis II	226.206	243.75	141.116	82.638	169.174	92.5701	78.7227	77.721	31.4492	68.486	131.22	353.732	564.251	218.547	35.7371	40.4338	34.5928	31.5334	361.259	22.275	25.2593	579.46	464.479	234.45	241.897	107.743	55.8374	92.3147	87.8095	35.635	70.7357	285.138	107.571	238.07	84.6345	181.184	177.954	215.769	161.4	206.101	175.063	371.135	397.227	265.287	184.591	234.059	128.406
Biosynthesis_MCHI	Biosynthesis_MCHI	PWY-7269: NAD/NADP-NADH/NADPH mitochondrial interconversion (yeast)	11.5699	30.4017	160.921	12.1139	38.3716	31.9111	38.6875	111.443	107.774	37.6569	8.81149	12.6691	26.8701	38.441	41.605	11.4285	27.8151	19.5074	45.609	47.4536	24.1012	31.7325	22.2094	65.8261	50.6275	30.1734	29.3909	50.4064	76.0512	56.0613	53.8426	25.3335	18.3536	47.6003	47.5242	26.6659	36.4501	33.3482	32.9768	46.3942	200.967	27.7496	28.3603	25.8293	38.9839	43.4218	37.3499
Biosynthesis_MCHI	Biosynthesis_MCHI	PWY-7268: NAD/NADP-NADH/NADPH cytosolic interconversion (yeast)	2.354	15.171	10.6994	4.69371	4.38434	35.4335	5.96131	21.6054	43.7353	3.66546	3.5326	3.84121	1.25922	14.7956	38.3601	4.08214	6.47815	4.12196	40.0383	1.77978	18.2723	16.8743	8.31072	30.8402	15.5133	9.22931	13.0196	38.6912	33.3524	31.2793	34.1001	5.57803	3.88139	32.0515	12.4328	10.2944	19.4882	14.4413	24.8226	14.8335	11.8607	7.36994	3.2919	4.32245	8.82562	19.8757	19.534
Biosynthesis_MCHI	Biosynthesis_MCHI	PWY-7245: superpathway NAD/NADP - NADH/NADPH interconversion (yeast)	2.76421	10.007	13.6708	2.64596	5.43348	15.5825	7.21056	25.5475	46.0033	4.59061	3.71743	4.01498	1.62824	15.7134	27.8815	4.39703	7.47958	4.81876	10.2159	2.31542	15.0779	3.955	5.25119	15.0223	17.1909	10.2266	13.4103	25.5941	34.4743	30.4421	32.0204	6.48774	4.53691	29.5411	14.1258	10.9228	19.1767	12.1546	17.2376	16.3177	15.2295	7.5049	4.07484	5.18624	5.96545	14.3515	16.693
Biosynthesis_MCHI	Biosynthesis_MCHI	PWY-5381: pyridine nucleotide cycling (plants)	1.39904	5.04821	0.353415	0.0964725	0.431922	0	1.38049	0	1.17306	2.50956	2.12973	1.52887	0	0.515275	0	0.955397	0.146366	0.360308	0	0.132857	2.21169	1.38287	3.98668	6.61394	6.6402	0.231743	0.344202	3.00552	2.47772	3.36124	3.40802	1.16358	1.07875	6.50497	0.281169	1.05497	0.669884	10.072	0.227701	0.293156	0.722605	1.87527	9.75593	0.752855	1.22008	0.75351	1.89492
Biosynthesis_MCHI	Biosynthesis_MCHI	PWY-5083: NAD/NADH phosphorylation and dephosphorylation	1.56972	37.4346	389.581	123.916	115.859	218.416	79.7792	115.809	211.527	130.411	127.735	113.267	143.856	826.901	158.683	263.679	70.401	1193.73	106.628	99.5549	138.659	575.1	145.629	263.566	235.92	844.172	1009.99	225.235	462.326	781.435	321.784	212.5	238.151	318.662	219.623	166.241	153.039	58.2894	52.6975	83.251	458.917	479.225	193.634	142.114	205.752	109.384	67.3711
Biosynthesis_MCHI	Biosynthesis_MCHI	PYRIDNUCSYN-PWY: NAD biosynthesis I (from aspartate)	4320.66	4126.5	3828.13	3738.62	4600.87	4449.54	4557.67	2987.98	2973.04	3872.89	4280.23	4064.14	3941.31	3592.76	3979.31	3724.28	4252.97	3411.36	4483.8	4516.32	4917.48	3950.46	4240.96	3849.76	3896.88	4503.93	5137.07	4734.42	3756.83	3755.05	3510.47	4129.29	3776.48	3960.54	4195.05	4318.76	4036.84	4173.5	4466.56	4089.03	3575.59	3920.26	3827.52	4371.66	3870.29	4316.81	4650.48
Biosynthesis_MCHI	Biosynthesis_MCHI	PYRIDNUCSAL-PWY: NAD salvage pathway I	296.413	444.709	979.374	707.028	461.503	926.855	776.237	574.136	685.406	807.349	849.239	1065.71	1140.83	2371.68	944.329	546.299	1010.61	1889.73	417.812	1452.56	2134.77	1196.69	832.374	1733.92	1419.46	529.687	562.087	1309	1444.47	1004.51	985.587	1197.44	1287.74	1467.51	858.403	1186.6	1310.18	2003.85	875.672	1455.77	1555.89	872.582	903.974	886.012	1070.25	1024.9	851.275
Biosynthesis_MCHI	Biosynthesis_MCHI	NAD-BIOSYNTHESIS-II: NAD salvage pathway II	2841.87	2329.68	3041.57	3162.73	3383.24	2624.81	3623.79	1121.21	1072.12	2711.26	3349.22	3573.92	3229.1	2043.63	2540.28	2717	2929.22	1958.39	2790.49	3907.1	3387.08	2431.71	2754.02	1163.85	2044.13	3078.03	3519.91	3238.92	1677.27	1461.69	1454.01	2489.38	2503.11	2196.73	2765.44	2408.32	1894.87	1950.26	2346.71	2645.3	2112.75	2483.02	2284.14	2579.93	1948.23	2266.51	3071.59
Biosynthesis_MCHI	Biosynthesis_MCHI	NADSYN-PWY: NAD biosynthesis II (from tryptophan)	0	0	0	0	0	0.0953848	0	0	0	0	0	0	0	0	0	0	0	0	0	0.0742828	0	0	0	0	0	1.01846	1.43836	0	0.343979	0	0	0.948777	0	0	0.0979894	1.80196	0	0	0	1.8339	4.63183	7.49834	0	0	0	0	0
Biosynthesis_MCHI	Biosynthesis_MCHI	PWY-3502: superpathway of NAD biosynthesis in eukaryotes	0	0	0	0	0	0.119226	0	0	0	0	0	0	0	0	0	0	0	0	0	0.0928516	0	0	0	0	0	1.27167	1.79523	0	0.429934	0	0	1.18558	0	0	0.122481	2.25099	0	0	0	2.29122	5.78314	9.33736	0	0	0	0	0
Biosynthesis_MCHI	Biosynthesis_MCHI	P261-PWY: coenzyme M biosynthesis I	22.1643	19.2117	4.9578	10.5261	2.41353	1.39696	3.94635	93.0063	93.7129	14.1035	11.093	15.367	0	74.0322	0.509217	2.58493	10.5387	3.81458	18.3402	9.13963	11.1986	10.5179	14.307	45.1548	9.70065	25.9288	5.16345	45.2346	67.9103	36.2734	38.9177	13.0516	18.4078	18.0024	3.20367	4.93405	41.8698	14.3207	45.4531	54.3787	107.479	11.0914	7.51886	13.6147	9.26831	61.4313	34.5684
Biosynthesis_MCHI	Biosynthesis_MCHI	PYRIDOXSYN-PWY: pyridoxal 5'-phosphate biosynthesis I	2777.47	1803.92	2694.52	3333.24	2787.77	2101.69	1477.3	747.361	459.966	1685.47	2016.42	4126.81	3146.11	2481.44	2422.7	2565.72	1477.8	1342.04	2289.85	3174.41	318.303	1876.04	2110.57	1318.24	2249.67	1885.14	1704.29	864.52	1635.21	1137.99	559.772	2391.88	2098.97	1007.12	2353.62	1644.4	1340.05	1371.89	1468.98	1501.92	1759.36	1947.12	1826.2	2678.35	1913.34	586.532	777.748
Biosynthesis_MCHI	Biosynthesis_MCHI	PWY-7204: pyridoxal 5'-phosphate salvage II (plants)	45.6323	72.0713	445.365	121.687	87.7505	23.5715	19.7313	50.3474	131.075	101.042	11.9179	82.0773	53.3251	420.596	210.923	61.8001	47.8996	83.1548	110.041	131.126	46.6128	99.6153	51.0442	60.8894	111.769	19.5961	9.78489	60.1377	178.553	43.6541	59.757	53.7136	90.1793	134.753	125.993	97.0031	86.0716	36.2409	50.7608	36.3414	445.773	50.5653	52.2581	64.9816	36.3924	46.3671	46.0947
Biosynthesis_MCHI	Biosynthesis_MCHI	PWY0-845: superpathway of pyridoxal 5'-phosphate biosynthesis and salvage	2730.05	1880.64	2641.47	3136.51	2614.05	2170.14	1668.88	839.092	549.994	1841.29	2188.13	3417.87	2494.51	2460.01	2505.08	2466.16	1631.05	1576.04	2279.8	3033.44	385.453	1819.58	2061.72	1444.97	2209.78	2050.73	1966.78	1022.33	1662.1	1306.55	676.754	2456.5	2179.24	1152.97	2366.8	1763.29	1487.55	1439.64	1658.41	1683.9	1884.32	1982.52	1918.84	2414.88	1928.35	716.646	937.565
Biosynthesis_MCHI	Biosynthesis_MCHI	PWY-6857: retinol biosynthesis	2.24322	6.24628	0.840603	0.977	1.96144	1.71982	18.6656	28.5678	23.766	2.63155	4.50846	0.578534	4.59432	5.51135	1.62428	1.64436	9.35181	9.37967	2.28258	0.523063	4.72363	10.4734	4.81482	5.60295	2.04143	6.27512	2.7263	7.3896	10.1222	14.3614	12.0917	3.69225	1.1877	9.94762	1.80533	2.64953	3.99583	1.46109	3.53233	5.20924	10.2932	3.6142	4.50641	0.787723	2.88494	4.06269	3.7139
Biosynthesis_MCHI	Biosynthesis_MCHI	PWY-6861: the visual cycle I (vertebrates)	0	0	0	0	0	0	0	0	0	0	0	0	0	0	0	0	0	0.513931	0	0	0	0	0	0	0	0	0	0	0	0	0	0	0	0	0	0	0	0	0	0	0	0	0	0	0	0	0
Biosynthesis_MCHI	Biosynthesis_MCHI	PWY-7357: thiamin formation from pyrithiamine and oxythiamine (yeast)	2958.27	3417.42	2314.15	2149.04	2090.95	3315.79	1584.3	2935.97	4092.2	2173.56	2101.72	2095.36	1636.85	3212.74	3167.58	3520.32	2623.77	4128.05	3078.19	1393.9	5384.27	2882.05	3146.16	4377.63	3204.76	5090.33	6158.97	6518.61	3585.56	4757.03	4925.27	2929.76	3006.47	4081.82	2216.9	2678.81	3508.86	3380	3971.84	5277.67	3354.5	2890.19	3258.69	2543.1	3468.04	5161.8	6350.51
Biosynthesis_MCHI	Biosynthesis_MCHI	PWY-7282: 4-amino-2-methyl-5-phosphomethylpyrimidine biosynthesis (yeast)	3611.76	2810.31	3425.08	3693.63	3240.33	3028.3	2727.42	1959.55	1940.52	2804.84	3251.49	3754.67	2824.23	3232.01	3478.37	3374.23	2753.08	2639.13	3198.29	3697.5	2360.15	2620.65	2952.29	2424.72	2933.77	3286.48	3451.99	2241.8	2743.52	2346.54	2000.32	3442.17	3191.37	2580.45	3248.66	2747.51	2615.85	2241.41	2720.33	2812.65	2746.36	2863.4	3004.48	3109.11	2730	2214.73	2255.12
Biosynthesis_MCHI	Biosynthesis_MCHI	PWY-6892: thiazole biosynthesis I (E. coli)	4160.7	4503.01	3884.4	4422.07	4729.73	3897.17	4980.18	2482.91	2212.85	3565.81	4629.79	4478.14	4107.66	3371.03	4674.04	4039.76	4478.67	3501.14	4080.44	4650.93	3618.92	3930.86	4521.46	3819.79	3760.81	4754.38	4875.68	3932.1	2784.97	3299.15	2696.42	4359.81	4009.85	3976.57	3886.24	3762.9	4013.38	3890.36	3847.24	3622.24	3281.22	4002.29	3584.15	4077.14	3945.48	3676.56	4034.53
Biosynthesis_MCHI	Biosynthesis_MCHI	PWY-6891: thiazole biosynthesis II (Bacillus)	181.529	525.764	344.347	98.9669	294.88	742.362	407.024	266.297	676.977	868.01	597.618	98.5871	371.108	685.524	745.39	650.402	354.692	441.339	666.727	87.6089	2221.61	294.781	581.104	1330.06	703.806	2344.95	2911.37	2431.84	650.609	1394.67	1261.32	482.699	408.275	1448.54	387.41	570.612	266.122	179.485	433.379	1626.9	846.11	394.197	442.566	403.056	629.553	2354.16	2669.77
Biosynthesis_MCHI	Biosynthesis_MCHI	THISYN-PWY: superpathway of thiamin diphosphate biosynthesis I	4680.08	4348.03	4110.44	4258.11	4616.59	4016.27	4476.87	1956.84	1810.41	3804.53	4777.45	4700.35	4048.77	3259.25	4068.7	4047.29	4638.5	3213.6	4751.52	4884.79	4660.78	4322.76	4793.87	3045.84	3772.23	5092.95	5895.03	5111.59	3093.01	1878.15	2068.75	4414.55	4183.5	3211.83	4221.58	4170.62	3958.93	3803.27	3832.04	4113.14	3363.08	4264.1	4071.66	4434.9	3451.9	4450.42	5391.8
Biosynthesis_MCHI	Biosynthesis_MCHI	PWY-6895: superpathway of thiamin diphosphate biosynthesis II	789.046	1766.87	1294.32	452.387	1172.93	2140.97	1482.4	855.635	1343.55	2287.45	1996.88	455.218	1356.44	1858.65	2126.38	1979.91	1360.91	1418.73	2167.23	409.067	4010.98	1164.25	1966.42	2376.86	2015.79	4178.77	5068.15	4405.03	1789.23	1689.38	1802.74	1680.71	1472.71	2545.32	1425.18	1861.77	1047.89	754.25	1491.51	3217.06	2115.19	1445.29	1558.34	1486.68	1803.43	3917.65	4743.66
Biosynthesis_MCHI	Biosynthesis_MCHI	THISYNARA-PWY: superpathway of thiamin diphosphate biosynthesis III (eukaryotes)	5017.24	4806.51	4488.42	4365.66	5165.43	4829.48	5144.41	3007.42	3176.13	4437.01	5114.12	4677.51	4071.15	4079.4	4946.54	5041.23	5110.62	4832.65	4841.77	5313.36	4361.94	4072.96	4427.33	3461	3931.2	5335.91	6019.88	5152.11	2970.87	2989.75	2927.84	4869.72	4892.7	3974.74	4756.54	4800.67	4434	3925.51	4342.79	4643.19	3970.79	4447.17	4402.62	4482.7	3879.08	3405.73	4333.17
Biosynthesis_MCHI	Biosynthesis_MCHI	PWY-6897: thiamin salvage II	3373.28	3480.95	2727.68	2610.15	2628.64	3299.6	2094.04	2355.87	2511.34	2528.92	2671.83	2647.81	2097.88	2852.31	3163.38	3398.58	3071.88	2936.37	3525.8	1942.92	4599.42	3243.45	3481.61	3099.82	3058.89	4522.59	5444.46	4973.38	2805.45	3051.14	3046.99	3176.05	3134.84	3191.22	2663.32	3060.34	3330.93	3302.29	3500.33	3952.84	2968.8	3193.73	3323.51	2999.26	3016.79	4290.53	5455.03
Biosynthesis_MCHI	Biosynthesis_MCHI	PWY-6654: phosphopantothenate biosynthesis III	0	0	0	0	0	0	0	59.2777	47.1329	0	0	0	0	44.7072	0	0	0	0	0	0	0	0	0	12.9722	0	14.9854	1.28465	0	49.3747	13.9154	10.2193	0	0	4.25617	0	0	33.7481	0	24.0149	34.9261	74.3922	0	0	0	0	84.6671	11.3152
Biosynthesis_MCHI	Biosynthesis_MCHI	PANTO-PWY: phosphopantothenate biosynthesis I	4905.64	4408.77	4184.18	4308.69	4777.2	4186.94	4407.01	3848.13	4294.11	3778.23	4411.01	4920.02	4636.18	3567.55	4121.2	3985	4014.8	3156.01	4165.33	4928.37	5121.33	4193.36	4464.24	3963.29	4502.03	4352.4	4753.23	4649.19	3951.65	4698.19	4715.07	4364.73	3750.72	3996.14	4471.31	4386.23	4070.72	3917.6	3704.37	3897.69	3529.11	4117.86	3782.19	4550.54	3495.66	3406.54	3757.14
Biosynthesis_MCHI	Biosynthesis_MCHI	PWY-3841: folate transformations II	6866.84	6302.79	5737.03	5882.83	6518.17	6046.23	6464.35	9514.99	8464.02	5768.2	6502.63	6478.05	6576.09	6083.41	5957.82	5927.34	5953.98	4642.72	6327.47	6708.32	5966.55	5828.5	6174.92	5912.63	6381.13	5497.95	5126.37	6164.78	6046.85	7124.74	6960.02	6060.91	5374.85	5522.1	6307.64	6334.36	6136.17	6296.45	6062.15	5772.79	5726.55	6654.1	6083.41	6695.03	6004.83	5604.87	5395.9
Biosynthesis_MCHI	Biosynthesis_MCHI	PWY-2201: folate transformations I	772.943	530.482	520.724	495.151	577.745	615.114	992.129	1327.67	1069.03	569.483	545.349	606.376	496.727	740.361	490.614	507.029	688.102	457.385	573.402	699.567	864.748	525.94	420.808	717.759	764.888	581.434	610.973	1075.7	778.342	1047.57	945.917	486.232	456.39	814.009	628.016	596.272	611.834	761.513	496.904	670.647	751.013	653.46	461.205	538.207	513.151	629.005	491.308
Biosynthesis_MCHI	Biosynthesis_MCHI	1CMET2-PWY: N10-formyl-tetrahydrofolate biosynthesis	6095.09	5524.26	5700.87	5980.71	6252.9	5669.32	6169.09	6116.73	5699.82	5491.18	6126.34	6218.18	6031.05	5092.11	5509.65	5393.11	6062.16	4690.45	5794.95	6775.26	5101.89	5609.57	6028.3	5266.95	5898.14	5076.54	4750.38	4991.29	4785.15	5754.95	5060.44	5519.19	5226.74	4645.34	5790.63	5742.76	5348.51	5519.2	5703.84	4973.83	4904.99	5773.6	5333.69	6145.28	5417.48	4938.56	4868.53
Biosynthesis_MCHI	Biosynthesis_MCHI	PWY-6612: superpathway of tetrahydrofolate biosynthesis	1300.19	954.89	1641.41	1950.19	993.681	737.741	992.393	1026.97	1151.63	1779.93	1795.04	1359.25	1683.7	1983.42	1159.51	1088.24	1741.26	1938.24	1296.62	1647.71	848.432	1551.39	1571.43	1942.81	2174.51	2655.61	2861.16	1441.24	1699.77	494.579	268.842	910.138	1531.45	1547.91	1154.84	855.237	1535.02	1675.55	2033.75	1968.57	1664.26	1185.84	1372.87	1243.63	1490.99	1294.7	1544.7
Biosynthesis_MCHI	Biosynthesis_MCHI	FOLSYN-PWY: superpathway of tetrahydrofolate biosynthesis and salvage	1787.49	1336.88	2184.67	2547.42	1393.05	1048.95	1407.38	1427.73	1584.67	2350.14	2392.06	1853.07	2200.29	2518.39	1592.28	1493.91	2326.8	2484.44	1776.41	2225.91	1188.99	2060.92	2086.62	2451.73	2710.38	3268.24	3463.41	1941.17	2188.82	711.363	394.006	1274.76	2039.75	2047.3	1604.13	1212.59	2048.77	2219.32	2608.3	2526.6	2180.71	1632.35	1846.43	1705.77	1974.13	1730.37	2036.13
Biosynthesis_MCHI	Biosynthesis_MCHI	PWY-7539: 6-hydroxymethyl-dihydropterin diphosphate biosynthesis III (Chlamydia)	4122.68	3404.14	3623.7	4282.93	4423.88	3441.98	4137.86	1497.36	1733.09	3700.07	4113.41	4541.23	4325.57	3373.31	3554.6	3631.5	4171.53	3160.63	4092.69	4588.79	3961.26	3721.28	3706.07	2677.62	3140.19	3919.71	4559.62	3284.68	2329.68	1974.64	2016.15	3925.98	3764.4	2692.51	3839.68	3927.23	3265.17	3367.04	2983.89	3313.62	3165.75	3857.45	3582.65	3942.89	3081.03	3501.55	4292.93
Biosynthesis_MCHI	Biosynthesis_MCHI	PWY-6797: 6-hydroxymethyl-dihydropterin diphosphate biosynthesis II (archaea)	2.2917	2.36913	1.43514	2.16829	0.898991	1.61581	7.0592	0	1.07208	0.274723	0	2.01402	0	1.2668	1.51863	0.940353	0.478016	0.133421	1.15429	0	0.478774	1.06891	1.14337	3.22058	0.945769	2.01091	0.516986	1.79299	0.677791	1.36256	5.35289	1.28976	2.08545	2.40986	1.9327	2.6425	3.75465	0	2.33011	1.28679	2.29469	1.28533	1.45519	1.00936	2.04962	45.3364	18.0215
Biosynthesis_MCHI	Biosynthesis_MCHI	PWY-6147: 6-hydroxymethyl-dihydropterin diphosphate biosynthesis I	4745.3	3790.17	4059.5	4817.44	4852.11	3665.4	4655.86	1626.34	1876.09	4231.01	4650.42	5171.78	4941.62	3892.2	3812.74	3912.8	4672.11	3433.99	4632.44	5237.23	4340.82	4118.69	4067.08	2869.72	3437.43	4398.77	5104.9	3598.35	2561.75	2077.21	2142.62	4331.26	4187.51	2888.26	4255.53	4395.34	3589.39	3650.59	3319.74	3580.64	3462.33	4218.37	3870.21	4427.55	3380.03	3930.46	4852.15
Biosynthesis_MCHI	Biosynthesis_MCHI	RIBOSYN2-PWY: flavin biosynthesis I (bacteria and plants)	5075.55	4333.68	4585.95	4918.98	5589.08	4898.89	5023.37	3101.8	3500.35	4587.9	4923.53	4664.89	4357.54	3805.34	5055.28	5171.37	5159.55	4447.34	4828.07	5533.87	4710.86	4448.27	4536.62	3854.3	4071.17	4590.26	5110.82	4436.32	3488.5	4199.48	3950.39	4627.87	4791.47	3968.75	5064.75	4956.06	4159.34	4272	4345.23	4478.75	4010.87	4552.33	4769.67	4781.28	4284.39	4510.3	5015.01
Biosynthesis_MCHI	Biosynthesis_MCHI	PWY-6168: flavin biosynthesis III (fungi)	5165.87	4382.9	4638.25	4926.5	5632.54	4977.12	5106.79	3185.97	3542.17	4661.64	4959.93	4681.1	4390.48	3811.46	5111.4	5217.87	5204.41	4567.55	4857.77	5606.49	4746.26	4491.94	4571.82	3902.93	4155.6	4642.52	5188.08	4501.53	3575.49	4294.18	3977.42	4683.37	4850.02	4078.41	5194.65	5069.44	4224.12	4402.1	4421.01	4539.59	4105.82	4582.89	4805.68	4828.08	4364.69	4576.64	5048.96
Biosynthesis_MCHI	Biosynthesis_MCHI	PWY-6167: flavin biosynthesis II (archaea)	0	0	0	0	0	0	0	210.42	149.549	0	0	0	0	75.0829	0	0	0	0	12.557	0	12.1254	0	0	33.699	17.8984	66.8479	5.42209	6.60659	126.677	35.104	72.4436	0	0	15.4579	0	0	80.7902	0	40.4876	89.4906	147.813	11.7078	26.9646	0	0	164.701	46.1653
Biosynthesis_MCHI	Biosynthesis_MCHI	PWY-5509: adenosylcobalamin biosynthesis from cobyrinate a,c-diamide I	2141.09	1199.42	1215.13	1078.75	1338.79	972.501	1335.5	802.639	735.993	2002.86	2129.82	2004.67	1924.36	1493.47	2142.76	2252.41	861.35	1068.64	1454.85	1711.64	1018.85	1915.1	2077.02	825.284	813.146	1350.13	993.776	734.667	1186.47	522.828	703.876	1399.88	1573.57	1364.85	1991.96	1958.8	1789.5	1566.31	2225.53	1160.27	1215.28	1420.69	1182.93	1996.86	1370.7	993.836	1157.58
Biosynthesis_MCHI	Biosynthesis_MCHI	PWY-5508: adenosylcobalamin biosynthesis from cobyrinate a,c-diamide II	0	5.0679	268.373	0.890083	33.6102	3.19458	10.5319	0	150.439	68.1503	0.507167	0.537728	5.26468	39.8588	105.746	3.17332	12.2487	1.44214	47.9069	97.2691	4.22046	8.37382	2.30227	0	137.391	2.19304	1.98513	44.9513	154.877	6.4134	16.7207	0	19.9199	136.197	117.542	15.9127	75.1919	6.95002	2.58	47.0299	359.771	2.71853	0.633067	0.712244	5.03149	1.98026	0.904272
Biosynthesis_MCHI	Biosynthesis_MCHI	PWY-6269: adenosylcobalamin salvage from cobinamide II	2238.83	1070.48	1237.85	995.801	1245.91	843.482	1356.13	736.833	663.263	2070.64	2345.29	2468.94	2015.89	1433.27	2128.42	2260.97	773.134	935.675	1438.37	2391.06	1011.75	1960.01	2090.74	724.377	723.068	1392.26	1020.04	694.285	1110.61	457.656	631.832	1326.98	1482.64	1274.74	2348.03	2211.21	1757.96	1584.69	2270.9	1100.26	1149.71	1405.63	1079.5	2256.55	1273.77	927.307	1153.52
Biosynthesis_MCHI	Biosynthesis_MCHI	COBALSYN-PWY: adenosylcobalamin salvage from cobinamide I	3265.38	3057.59	2786.53	3036.19	3595.26	3429.12	3366.69	1832.81	1424.07	2845.98	3235.77	3266.25	3054.93	2702.85	3393.66	3315.38	2946.18	2825.97	2864.43	3231.39	1219.78	2469.66	2870.23	2157.82	2136.15	1640.34	1332.69	1087.7	1720.21	1251.26	1282.83	2793.44	3242.86	2160.91	3027.5	2867.91	2506.4	2294.18	2954.78	2155.25	2331.22	2770.6	2789.29	2651.55	2488.4	1695.14	1614.06
Biosynthesis_MCHI	Biosynthesis_MCHI	P381-PWY: adenosylcobalamin biosynthesis II (late cobalt incorporation)	0	0	0.271489	0.351717	0	6.40034	0	0	0	0.255203	0	0	0	0	1.23623	0	0.923764	2.1105	0	0	0	0	0	0	1.26289	0	0.520413	0	0	0	0	0	0.956424	5.44428	0.524718	0.380542	0	0	0	0.692346	1.34798	0	0	0	1.09936	1.10931	0
Biosynthesis_MCHI	Biosynthesis_MCHI	PWY-5507: adenosylcobalamin biosynthesis I (early cobalt insertion)	0	9.22162	0.941068	1.68242	0	6.95971	12.3632	0	16.666	0.647184	0.987094	1.03837	8.21806	2.71195	54.3814	5.19633	4.59536	3.66945	6.58477	0.656188	7.56921	12.787	4.29507	0	8.31612	4.07584	3.59149	32.361	35.9071	13.7721	28.5169	0	5.11823	33.4773	2.32767	2.39011	5.53011	7.07441	4.7248	18.0125	18.2394	5.07342	1.249	1.39335	9.13259	5.12906	2.25135
Biosynthesis_MCHI	Biosynthesis_MCHI	BIOTIN-BIOSYNTHESIS-PWY: biotin biosynthesis I	4865.3	3919.37	4642.1	4639.21	5135.61	4240.57	5211.43	2332.69	1769.7	4293.67	5135	5371.53	5079.77	3091.37	4336.04	4185.19	4462.69	2924.08	4620.19	5610.48	2888.58	4175.17	4447.06	2698.39	3778.63	3311.35	2815.61	2115.19	2928.77	1030.93	972.908	4221.33	4146.14	2889.28	4940.01	4836.73	3330.04	3500.93	3836.85	3187.07	3338.36	4193.54	3869.51	4685.08	3368.27	1765.19	2458.37
Biosynthesis_MCHI	Biosynthesis_MCHI	PWY-5005: biotin biosynthesis II	244.075	293.043	90.7705	88.1813	131.834	196.332	98.6522	288.963	441.502	176.708	265.13	92.0805	26.452	258.917	103.937	151.119	402.307	382.698	701.882	225.647	393.203	572.976	280.888	341.447	455.782	108.8	104.958	275.459	266.845	693.241	618.264	160.964	190.726	675.053	106.524	124.874	522.407	216.772	231.588	179.589	148.707	209.302	361.337	199.86	390.154	1286.89	1235.9
Biosynthesis_MCHI	Biosynthesis_MCHI	PWY-6519: 8-amino-7-oxononanoate biosynthesis I	5651.48	4623.88	5341.41	5339.07	5824.1	4797.3	5984.81	2980.05	1988.88	4896.81	5815.51	6158.57	5733.29	3654.03	4872.24	4913.57	5157.04	3185.1	5298.83	6151.56	3364.74	4816.83	5189.16	3051.49	4543.22	3872.77	3346.05	2684.4	3267.9	990.099	1017.92	5124.31	4788.09	3202.96	5469.91	5467.42	3846.1	3877.3	4273.52	3705.85	3725.68	4936.91	4599.79	5384.92	3898.81	1788.56	2723.91
Biosynthesis_MCHI	Biosynthesis_MCHI	PWY3DJ-35471: L-ascorbate biosynthesis IV	5.52545	21.7169	82.309	35.3135	8.14874	10.1379	24.7114	119.356	27.853	27.281	24.9186	36.9764	39.8319	16.1432	25.3164	17.6395	9.18739	50.155	29.9072	25.9532	13.1037	29.3585	17.1356	60.883	45.5077	44.4809	31.808	26.6306	42.8498	35.4648	54.2222	20.2786	19.1122	33.1988	41.3978	27.9877	60.1619	63.7811	38.3573	41.1133	130.246	53.4824	28.3905	34.9896	43.2052	26.1756	19.5713
Biosynthesis_MCHI	Biosynthesis_MCHI	PWY-7165: L-ascorbate biosynthesis VI (engineered pathway)	0	3.61993	22.6812	0.763622	1.55625	10.5199	1.1408	0	15.0693	29.8207	12.513	19.8851	0	24.1512	51.5067	0.446982	17.7162	0.200121	35.4112	34.5108	0	11.0655	8.96977	12.3696	27.649	3.48999	0.751004	1.33381	8.77201	1.82594	3.3239	1.26869	17.005	19.1258	39.8671	11.9875	16.8915	0	3.63323	14.162	40.2277	2.10226	3.66683	3.07217	2.075	2.67658	0.559893
Biosynthesis_MCHI	Biosynthesis_MCHI	PWY-6415: L-ascorbate biosynthesis V	0	12.2112	106.856	0	28.7004	19.9328	7.77488	17.8311	21.4782	21.8733	19.2664	21.0493	0	0	26.4326	15.5661	8.27953	148.614	27.7713	23.8783	49.4031	38.729	18.5977	47.3571	32.5318	0	49.9652	19.7518	50.8611	57.4613	0	19.1658	20.7288	39.508	41.9126	26.2162	21.1043	89.8312	0	16.4595	201.793	33.3386	26.1936	23.0892	38.5213	23.2103	21.979
Biosynthesis_MCHI	Biosynthesis_MCHI	PWY1G-0: mycothiol biosynthesis	2.48291	1.62893	1.62323	1.03078	0	0.93496	3.37785	3.80894	4.82855	1.42384	0	0.823268	0.663308	4.57713	0.674054	0.771051	0.629495	5.18766	1.59473	0.203808	1.34839	2.56886	1.80915	4.65425	3.21389	2.50862	1.08749	2.00557	5.95792	5.6608	6.89837	1.15395	1.74826	5.0725	0.37667	0.848273	5.26198	4.05113	2.25231	3.08703	5.24868	2.88696	3.18035	2.09565	2.49695	3.36002	2.63851
Biosynthesis_MCHI	Biosynthesis_MCHI	PWY-4041: &gamma;-glutamyl cycle	28.763	113.786	255.128	141.992	89.6562	78.091	88.0954	181.003	204.061	153.217	123.395	88.0378	255.66	1437.14	169.099	183.156	108.235	715.716	136.027	81.9152	346.232	972.907	703.294	848.032	857.979	133.911	121.866	162.201	306.167	171.147	111.662	172.863	219.218	290.651	133.89	159.397	341.816	405.471	80.6026	169.33	399.417	145.873	168.678	226.088	272.374	161.042	188.912
Biosynthesis_MCHI	Biosynthesis_MCHI	PWY-6383: mono-trans, poly-cis decaprenyl phosphate biosynthesis	89.9656	138.953	84.8349	180.274	32.2531	30.0581	71.4316	265.865	229.12	28.6288	36.3567	66.6917	36.305	662.503	87.0747	114.589	76.7607	168.435	88.3949	14.9272	123.937	120.553	56.1653	194.208	119.165	62.0944	41.6182	137.628	231.011	144.62	163.413	72.9566	55.725	142.366	46.5394	69.7276	150.52	118.867	123.45	144.924	199.383	111.57	95.4071	80.7596	172.746	177.28	138.267
Biosynthesis_MCHI	Biosynthesis_MCHI	POLYISOPRENSYN-PWY: polyisoprenoid biosynthesis (E. coli)	3123.11	2301.12	2337.86	2504.09	2508.61	1925.21	1167.98	819.61	789.226	1970.8	2521.1	2812.92	2783.99	2415.88	2144.92	2296.22	2107.06	1430.9	2417.39	2682.59	2976.94	2183.55	2351.23	1752.32	2414.59	3184.93	4003.24	3206.06	1874.08	1442.31	1549.03	2438.46	2316.68	1875.96	2188.19	1776.32	1726.54	2103.07	1762.05	2394.68	1887.48	2255.57	1987.14	2437.58	2023.16	2686.47	3458.35
Biosynthesis_MCHI	Biosynthesis_MCHI	TRNA-CHARGING-PWY: tRNA charging	5690.3	6538.28	4954.76	5333.2	5096.96	5527.89	6043.46	10539.7	9128.81	6052.51	5539.79	5491.21	5516.8	6202.59	5362.87	5625.48	5662.17	5551.27	5786.46	5059.1	6335.29	6031.33	5903.09	7113.95	6620.48	5916	5256.09	6735.63	7492.35	7836.63	7996.14	5854.57	5462.66	6733.67	5491.49	5729.5	6815.36	6717.08	6071.05	6361.35	6267.47	6290.36	6208.5	6091.94	6465.33	7678.72	6532.47
Biosynthesis_MCHI	Polyamine-Biosynthesis_MCLO	POLYAMSYN-PWY: superpathway of polyamine biosynthesis I	1200.59	1986.44	1463.36	1293.5	946.318	1332.06	613.704	907.39	1280.2	1215.96	990.648	880.159	1008.39	1234.12	1544.14	1853.36	1288.33	1717.24	1087.68	511.809	1427.16	1530.64	1567.23	2426.41	1665.72	1330.11	1052.31	1032.26	1617.66	1724.72	1790.67	1441.5	1346.21	1489.46	1151.14	1358.82	1845.46	1732.27	2106.59	1695.99	1883.77	1523.98	1887.52	1174.33	1776.25	1810.97	1216.97
Biosynthesis_MCHI	Polyamine-Biosynthesis_MCLO	URSIN-PWY: ureide biosynthesis	29.8588	35.6996	69.0632	5.94236	16.9665	25.9574	18.2821	11.4719	41.5741	54.8189	20.4323	27.8992	89.8071	138.414	78.794	9.41548	15.6911	13.851	46.2004	11.2374	56.754	115.017	134.854	80.3191	65.4144	35.7702	5.07585	32.5473	110.364	65.4451	38.8859	6.4052	21.9334	76.6569	59.1212	42.3082	50.9875	67.3412	89.4312	10.693	171.476	6.93079	9.48174	20.685	17.1198	233.381	148.28
Biosynthesis_MCHI	Polyamine-Biosynthesis_MCLO	PWY-6562: norspermidine biosynthesis	57.1026	199.698	64.8898	73.7455	48.1967	57.2707	55.989	268.089	219.416	76.8564	54.0548	68.0818	69.9607	267.052	154.458	169.368	68.707	214.496	64.4433	40.0029	247.515	80.3887	88.3743	459.893	416.433	110.613	96.7118	268.252	273.278	246.578	283.971	214.971	97.6718	354.623	79.6992	57.6028	355.307	308.283	187.852	315.519	422.161	233.531	324.591	245.945	345.824	212.648	162.23
Biosynthesis_MCHI	Polyamine-Biosynthesis_MCLO	P101-PWY: ectoine biosynthesis	0	0	0	0	0	4.13127	0	0	0	0	0	0	0	0	0	0	0	0	0	0	0	0	11.8388	0	0	12.7324	0	0	0	0	0	0	0	0	0.444776	0	0	0	9.73907	0	0	0	0	0	0	0	0
Biosynthesis_MCHI	Polyamine-Biosynthesis_MCLO	ARG+POLYAMINE-SYN: superpathway of arginine and polyamine biosynthesis	1963.3	3043.25	2287.55	2095.2	1602.78	2178.31	1088.81	1581.44	2134.64	2018.56	1657.76	1488.11	1676.68	2064.01	2422.7	2850.82	2065.06	2683.21	1805.43	919.573	2252.96	2376.07	2433.19	3477.98	2559.39	2166.67	1775.86	1776.14	2574.49	2707.65	2807.08	2288.06	2167.51	2463.69	1888.52	2164.67	2836.8	2665.33	3165.68	2699.4	2900.17	2403.4	2876.25	1929.98	2754.81	2796.59	1997.6
Biosynthesis_MCHI	Polyamine-Biosynthesis_MCLO	PWY-6565: superpathway of polyamine biosynthesis III	61.3466	244.396	79.659	86.0961	57.3107	64.3005	60.594	400.975	307.341	93.993	66.714	90.7306	87.3709	389.007	238.971	227.961	76.2749	284.418	71.1073	47.1765	328.527	94.0564	103.801	594.669	545.158	151.987	128.165	339.122	393.754	327.101	380.432	335.181	116.568	491.797	99.2027	66.3156	541.875	440.168	269.036	446.72	607.823	328.605	484.835	345.411	509.31	315.104	243.005
Biosynthesis_MCHI	Polyamine-Biosynthesis_MCLO	PWY-5695: urate biosynthesis/inosine 5'-phosphate degradation	8375.86	8063.33	7849.76	8631.6	8185.65	7902.26	8102.61	8207.12	7275.16	7993.33	8091.21	8168.22	7907.22	7294.88	7324.02	7788.25	7730.69	7022.26	8192.91	7936.73	8501.88	7570.7	7769.07	6850.87	7392.31	7641.8	7881.45	8753.07	7119.87	7426.94	7667.38	7987.99	7944.69	7459.39	7520.39	7514.95	7572.5	7721.76	7701.74	7707.01	7190.88	7509.78	7628.73	8073.12	7799.3	8914.42	9120.16
Biosynthesis_MCHI	Polyamine-Biosynthesis_MCLO	POLYAMINSYN3-PWY: superpathway of polyamine biosynthesis II	401.111	522.96	355.402	201.785	254.495	260.931	155.426	708.983	933.109	262.552	335.154	292.881	304.816	641.356	166.144	178.766	427.121	394.491	837.367	326.028	1183.46	1036.64	960.74	1321.37	1286.14	500.478	348.936	647.669	1355.42	796.822	1050.21	307.399	358.413	1030.98	548.972	578.993	1017.82	885.021	1776.34	911.132	1209.19	432.081	703.633	523.467	813.779	1625.04	1054.41
Biosynthesis_MCHI	Polyamine-Biosynthesis_MCLO	UDPNACETYLGALSYN-PWY: UDP-N-acetyl-D-glucosamine biosynthesis II	3.78358	1.91882	81.1996	18.9266	0.53773	3.3075	0.59266	0	10.7391	2.38848	9.12059	1.18474	84.1901	131.19	0.387545	0.541459	3.06412	0.347709	11.0803	10.9086	1.11101	5.97111	17.463	12.4274	1.52912	10.6706	5.91415	9.31585	14.5967	13.976	21.3142	2.47755	0.253533	72.5917	10.4417	13.6343	114.858	73.3884	5.96119	13.205	44.0549	7.53385	6.44212	8.54208	17.2623	9.64841	11.7073
Biosynthesis_MCHI	Polyamine-Biosynthesis_MCLO	UDPNAGSYN-PWY: UDP-N-acetyl-D-glucosamine biosynthesis I	785.235	1513.73	1108.86	903.079	1553.41	2537.7	1269.63	3891.39	4662.15	1003.57	768.354	1104.79	1221.49	2934.23	2376.94	1551.21	955.205	3245.2	1366.09	641.138	2521.29	2391.17	1621.29	3005.11	2593.46	2181.14	1962.39	2394.71	3127.81	4736.47	4796.47	2489.39	2232.37	2740.08	1856.97	1666.47	2984.16	3021.15	2032.89	2221.05	3102.8	2042.45	2100.51	1561.27	2804.9	2297.83	1552.59
Biosynthesis_MCHI	Polyamine-Biosynthesis_MCLO	PWY-5514: UDP-N-acetyl-D-galactosamine biosynthesis II	5.67412	2.87789	121.032	28.3494	0.806557	4.95986	0.888963	0	16.0927	3.58218	13.6726	1.77693	125.448	194.783	0.581301	0.812157	4.59504	0.521548	16.607	16.3522	1.6663	8.95227	26.1598	18.6197	2.29338	15.9964	8.86855	13.9618	21.8668	20.9371	31.908	3.71562	0.380292	108.136	15.652	20.4321	170.622	109.466	8.9372	19.7859	65.8312	11.2943	9.65872	12.8055	25.8609	14.4631	17.5465
Biosynthesis_MCHI	Polyamine-Biosynthesis_MCLO	PWY-6305: putrescine biosynthesis IV	2072.51	2464.68	2517.81	2239.85	2031.27	2589.14	1644.64	1916.75	2056.63	1943.36	1991.83	2094.29	2340.8	1749.28	1925.56	2213.3	2448.6	2005.84	2446.28	1398.8	1462.49	2425.9	2347.08	2497.33	2280.14	2215.31	1848.49	1281.95	1856.98	2081.84	2217.52	1982.61	2298.98	2039.33	2341.93	2565.46	2048.2	1997.77	2090.69	2543.56	2447.49	2544.79	2489.93	1941.35	2001.69	1713.3	1615.94
Biosynthesis_MCHI	Polyamine-Biosynthesis_MCLO	PWY-4321: L-glutamate degradation IV	28.9694	38.4269	227.539	17.9262	42.2425	41.2	44.9348	39.4127	148.282	91.872	44.6596	45.5595	3.92809	593.001	138.325	13.7066	29.594	15.7308	45.7776	54.214	21.0815	72.9117	30.8826	76.2145	120.022	129.882	53.3875	25.1827	89.9878	71.4962	63.8102	36.6788	29.9575	124.268	58.7794	35.9061	83.245	86.1844	21.0089	31.8947	286.078	22.7801	37.6637	48.0522	78.5712	49.3828	33.9871
Biosynthesis_MCHI	Polyamine-Biosynthesis_MCLO	PWY-4041: &gamma;-glutamyl cycle	28.763	113.786	255.128	141.992	89.6562	78.091	88.0954	181.003	204.061	153.217	123.395	88.0378	255.66	1437.14	169.099	183.156	108.235	715.716	136.027	81.9152	346.232	972.907	703.294	848.032	857.979	133.911	121.866	162.201	306.167	171.147	111.662	172.863	219.218	290.651	133.89	159.397	341.816	405.471	80.6026	169.33	399.417	145.873	168.678	226.088	272.374	161.042	188.912
Biosynthesis_MCHI	Polyamine-Biosynthesis_MCLO	PWY-6834: spermidine biosynthesis III	9.94757	15.0286	6.16826	7.88145	5.47056	6.60146	31.9082	10.8862	18.0658	6.50431	3.90196	5.80781	10.5857	12.4218	3.79661	6.72521	4.39252	9.64736	12.1468	4.35606	23.19	9.4075	8.62042	21.3222	9.52195	16.04	14.4642	16.1147	21.2652	17.8867	33.2656	6.91371	8.15465	10.7263	10.1878	12.7795	11.7947	17.1011	11.5004	23.5845	19.0769	10.2528	13.1422	12.7467	13.8011	6.83733	4.88619
Biosynthesis_MCHI	Amino-Acid-Biosynthesis_MCLO	ARGININE-SYN4-PWY: L-ornithine de novo biosynthesis	6189.24	6178.56	5440.08	5501.93	6193.07	6123.51	6341.94	5631.25	5848.44	5484.81	6077.45	5665.44	5332.03	5321.92	5576.93	5820.34	5195.35	4927.56	5612.41	6138.14	6084.83	5406.34	5597.18	5751.51	5409.48	5603.89	5834.63	6334.86	5750.2	6574.97	6622.19	5444.92	5132.46	6333.97	5437.75	5465.28	5885.96	5815.86	5995.67	5776.99	5259.06	5522.96	5720.23	5743.54	5581.71	5299.41	5704.19
Biosynthesis_MCHI	Amino-Acid-Biosynthesis_MCLO	P4-PWY: superpathway of L-lysine, L-threonine and L-methionine biosynthesis I	2025.27	3193.79	2858.52	2599.95	2527.59	3508.76	2133.35	3458.98	3827.11	2540.05	2084.54	2089.7	2551.49	3558.41	3707.85	3653.33	2835.92	3751.34	3068.29	1009.94	3089.22	3322.82	3025.81	3638.29	3192.44	2810.68	2826.17	2844.68	3690.31	4220.27	3893.44	3173.01	3342.35	3655.27	2633.09	2651.47	3744.89	3593.42	3616.38	3176.81	3251.65	2960.63	3474.32	2743.03	3627.79	3581.95	3182.47
Biosynthesis_MCHI	Amino-Acid-Biosynthesis_MCLO	ASPASN-PWY: superpathway of L-aspartate and L-asparagine biosynthesis	7542.37	6949.53	6641.06	6924.09	7516.26	6710.02	7430.39	4967.77	4744.89	6901.28	7076.29	6979.95	6496.61	6448	6555.01	6836.52	6291.99	5917.4	6196.55	8142.9	5373.26	5673.82	5957.14	5387.97	5595.43	6634.58	6669.01	5771.5	5308.82	3293.71	3849.15	6124.09	6401.11	6165.31	6780.16	6281.1	6347.91	6577.69	6130.09	6356.56	5840.03	6104.38	6197.66	6959.09	6191.95	5347.35	5890.17
Biosynthesis_MCHI	Amino-Acid-Biosynthesis_MCLO	SER-GLYSYN-PWY: superpathway of L-serine and glycine biosynthesis I	5143.2	5549.63	4709.95	4751.06	4906.47	5034.26	5186.9	5551.5	5744.67	4948.23	5113.31	4938.86	5098.69	5466.41	4512.82	4552.06	5153.91	4253.17	5434.14	4523.74	6238.53	5392.23	5862.05	5610.56	5631	5537.23	5666.57	6371.24	5605.38	6046.43	5603.46	5445.45	4649.35	5427.06	4818.97	4986.36	5886.07	5609.61	5780.9	5556.52	5177.81	5526.82	5475.2	5329.07	5509.6	6401.94	6186.03
Biosynthesis_MCHI	Amino-Acid-Biosynthesis_MCLO	PWY-3481: superpathway of L-phenylalanine and L-tyrosine biosynthesis	51.7136	78.632	39.0343	34.1138	35.1056	44.5612	53.6673	141.074	179.541	60.1262	36.5646	38.2545	43.9927	111.408	37.1096	39.3687	32.5462	32.1347	51.0997	35.8996	163.759	68.4662	57.3325	120.726	107.37	77.7264	55.012	243.249	169.425	211.965	189.303	54.2907	54.7498	217.985	50.6966	55.168	96.2352	114.131	72.0801	105.753	81.4285	56.3152	56.8538	73.331	88.1978	87.3475	72.1799
Biosynthesis_MCHI	Amino-Acid-Biosynthesis_MCLO	BRANCHED-CHAIN-AA-SYN-PWY: superpathway of branched amino acid biosynthesis	6056.94	6637.57	5984.89	6161.72	6361.25	6634.37	6042.8	5684.89	6601.29	6573.71	6220.72	5967.73	6008.13	5889.16	6118.71	6612.29	5865.56	5973.54	6330.32	5922.95	6820.23	6074.37	6068.67	7185.93	6207	6488.54	6815.01	7011.08	6706.9	7311.28	7330.93	6243.96	6187.09	6995.7	6326.75	6263.64	6644.46	6723.55	6726.66	6737.78	6269.93	6188.79	6494.44	6313.7	6525.45	5744.15	5710.25
Biosynthesis_MCHI	Amino-Acid-Biosynthesis_MCLO	PWY-7242: D-fructuronate degradation	5505.43	4694.19	4830.02	5249.32	6242.71	5451.28	5387.58	3118.79	2623.42	5103.23	5525.01	5667.77	5827.55	3725.74	5385.19	5933.95	4782.29	3986.19	4279.72	6594.06	4869.53	4640.03	4649.3	2622.76	3382.91	4946.61	6604.73	4965.35	3025.99	2848	3410.02	3867.9	4962.59	3878.85	4766.07	4648.5	3762.12	3775.16	3179.95	4334.05	3631.22	3786.02	3955.38	4618.71	3782.67	4499.43	5308.57
Biosynthesis_MCHI	Amino-Acid-Biosynthesis_MCLO	COMPLETE-ARO-PWY: superpathway of aromatic amino acid biosynthesis	5584.48	5752.45	5089.61	5376.42	5603.83	5594.59	5166.8	5903.93	6026.13	5195.76	5397.37	5226.73	5348.56	5177.88	5509	5605.05	5258.8	5428.59	5307.66	5333.4	6159.81	5401.67	5580.93	5709.32	5617.26	5566.11	5723.92	5838.29	5640.69	6355.01	6239.39	5448	5275.53	5538.48	5270.02	5315.36	5569.02	5748.73	5984.98	5437.77	4960.82	5462.71	5501.22	5271.55	5444.31	5119.56	5389.71
Biosynthesis_MCHI	Amino-Acid-Biosynthesis_MCLO	PWY-821: superpathway of sulfur amino acid biosynthesis (Saccharomyces cerevisiae)	156.549	360.939	796.109	407.287	186.55	212.892	266.686	723.965	780.822	395.448	215.802	234.282	400.136	997.396	311.988	252.356	202.783	1440.36	341.07	195.482	323.199	716.892	287.891	575.582	414.048	313.189	236.356	540.298	735.461	625.792	570.365	310.535	599.362	674.702	585.017	450.924	421.49	467.789	318.435	642.245	1046.21	409.396	370.061	572.001	533.759	422.368	297.153
Biosynthesis_MCHI	Amino-Acid-Biosynthesis_MCLO	PWY-7546: diphthamide biosynthesis (eukaryotes)	0	0	0	0	0	0	0	0	0	0	0	0	0	0	0	0	0	0	0	0	0	0	0	0	0	0	0.678176	0	0	1.69149	0.634094	0	0	0	0	0	0	0	0.062377	0.0959642	0	0.119323	0	0	0	0	0
Biosynthesis_MCHI	Amino-Acid-Biosynthesis_MCLO	VALSYN-PWY: L-valine biosynthesis	6047.18	6581.87	6031.96	6155.3	6469.31	6700.25	6022.19	5612.86	6545.56	6580.22	6225.27	5884.92	6004.84	6005.47	6083.15	6702.18	5903.51	6034.24	6251.3	5898.97	6936.78	6007.59	6057.67	7456.75	6275.97	6429.32	6966.08	7027.12	6681.34	7319.78	7348.07	6261.63	6183.93	7084.42	6361.98	6286.34	6701.26	6827.63	6717.96	6762.68	6332.14	6157.74	6451.46	6410.3	6703.69	5689.46	5534.53
Biosynthesis_MCHI	Amino-Acid-Biosynthesis_MCLO	PWY-6630: superpathway of L-tyrosine biosynthesis	2082.21	2683.45	2686.53	2568.11	2963.32	3599.37	1186.44	2722.68	3238.5	1570.18	789.119	1971.46	2424.88	4052.14	3317.51	2321.82	2741.7	3797	1639.56	1147.37	2058.82	3121.51	2830.36	2841.75	2143.14	1761.05	2113.96	2108.75	2686.99	2944.85	2177.23	2637.58	3235.98	2660.09	2526.63	2224.37	2778.16	2796.73	3133.03	2517.55	2422.84	2238.34	2082.42	2019.94	2819.83	2230.62	2072.77
Biosynthesis_MCHI	Amino-Acid-Biosynthesis_MCLO	TRPSYN-PWY: L-tryptophan biosynthesis	143.405	224.451	198.616	121.508	109.063	131.949	145.374	305.204	329.635	179.07	89.8848	99.0112	88.4618	141.296	108.462	128.018	95.525	672.131	167.501	55.2057	249.77	166.6	160.101	442.399	253.317	247.084	281.458	382.111	369.174	456.858	446.406	139.141	173.632	378.648	136.957	143.944	271.917	296.95	157.862	286.667	275.722	177.509	197.205	178.846	273.881	212.049	139.253
Biosynthesis_MCHI	Amino-Acid-Biosynthesis_MCLO	PWY-6629: superpathway of L-tryptophan biosynthesis	301.043	463.845	410.206	256.002	230.669	277.729	304.194	623.907	670.776	371.96	190.75	209.533	187.795	296.215	229.402	269.677	202.382	1263.95	349.108	118.072	515.226	347.642	334.941	877.236	520.48	507.15	574.288	765.842	741.236	911.767	890.099	292.171	361.402	757.015	287.415	301.675	555.683	604.736	331.214	582.912	559.25	369.651	409.029	371.821	558.869	437.031	292.271
Biosynthesis_MCHI	Amino-Acid-Biosynthesis_MCLO	THRESYN-PWY: superpathway of L-threonine biosynthesis	5984.15	5724.22	5224.29	5429.88	5976.92	5731.62	5906.59	5189.47	5984.24	5707.35	5844.28	5543.77	5586.35	5460.13	5580.87	5734.12	5406.96	5323.35	5717.79	6094.2	5452.25	5296.51	5498.5	5469.11	5340.19	5814.64	6314.01	5606.92	5406.6	6106.13	6038.79	5543.14	5482.6	5629.1	5621.84	5592.26	5893.7	5607.56	5758.4	5607.46	5339.72	5397.01	5489.14	5403.09	5529	6171.88	6276.86
Biosynthesis_MCHI	Amino-Acid-Biosynthesis_MCLO	PWY-6281: L-selenocysteine biosynthesis II (archaea and eukaryotes)	0	0.237716	0	0.409947	0	0	0	0	0	3.77754	4.0543	0	0	0	0	0	0	0	0	0	0.442465	0	0	7.16997	1.74111	0	0	5.3376	4.38315	5.1979	1.77109	0	0	1.54088	6.40975	3.76669	0	0	4.72888	0	0	6.5808	0	0.0853317	0	0.662727	4.05547
Biosynthesis_MCHI	Amino-Acid-Biosynthesis_MCLO	PWY-4981: L-proline biosynthesis II (from arginine)	2068.76	2265.84	1928.41	2139.25	2365.06	2156.02	4159.47	2583.79	2512.12	2350.43	2581.88	2118.77	1787.92	2326.45	1895.96	1831.53	2839.33	1860.93	2303.5	2485.59	510.825	1062.27	1318.61	1243.16	1277.19	1231.89	1142.32	542.825	1010.91	768.992	805.027	1939.69	2220.62	1370.38	2556	2785.68	1645.94	1911.37	1360.06	1948.73	2278.71	1939.32	1768.93	1898.55	1547.96	1163.8	894.912
Biosynthesis_MCHI	Amino-Acid-Biosynthesis_MCLO	PWY-6628: superpathway of L-phenylalanine biosynthesis	5370.13	5457.39	5054.21	5345.81	5198.99	5289.41	5126.15	5271.45	5539.06	5086.18	5334.81	5022.98	5067.31	4825.31	5380.39	5496.49	5235.42	5269.86	5221.79	5230.7	5514.47	5261.85	5392.05	5148.9	5275.03	5428.23	5623.5	5327.61	4997.49	5778.49	5784.43	5286.47	5227.29	5158.79	5150.21	5178.39	5385.86	5543.62	5607.47	5206.83	4711.85	5329.1	5417.9	5071.39	5176.2	5109.66	5411.24
Biosynthesis_MCHI	Amino-Acid-Biosynthesis_MCLO	PWY-7527: L-methionine salvage cycle III	0	3.05233	0.62411	0.552237	1.72072	5.31513	0	0	9.76944	1.71418	0.853413	1.46458	0	5.33658	9.83599	0	1.90631	1.53841	0	1.04936	6.15059	1.22697	4.38548	0	0	0.663122	0.919575	2.59698	0	13.9797	18.8295	2.64798	0.675449	9.48002	1.96433	2.20749	1.64034	0	0	1.46737	0	3.87332	2.81647	0.435223	9.80808	0	0.641419
Biosynthesis_MCHI	Amino-Acid-Biosynthesis_MCLO	PWY-7528: L-methionine salvage cycle I (bacteria and plants)	0	3.25053	0.687292	0.603378	1.81341	5.40905	0	0	10.2617	1.84225	0.914974	1.58709	0	5.72436	10.5239	0	2.01113	1.5751	0	1.15473	5.78817	1.30487	4.48013	0	0	0.717043	0.965015	2.6442	0	12.4215	14.555	2.76429	0.723502	9.14399	2.04747	2.32309	1.7245	0	0	1.59842	0	4.05376	2.9383	0.472793	9.51289	0	0.695092
Biosynthesis_MCHI	Amino-Acid-Biosynthesis_MCLO	PWY-7270: L-methionine salvage cycle II (plants)	0	2.95732	0.624953	0.54877	1.64975	4.9307	0	0	9.33638	1.67632	0.831909	1.44332	0	5.21062	9.66371	0	1.82923	1.43277	0	1.05007	5.26068	1.18601	4.06951	0	0	0.651981	0.877647	2.40427	0	11.3116	13.2433	2.51628	0.657869	8.31927	1.86186	2.11269	1.56794	0	0	1.45337	0	3.68944	2.6723	0.429842	8.65821	0	0.631909
Biosynthesis_MCHI	Amino-Acid-Biosynthesis_MCLO	PWY-6151: S-adenosyl-L-methionine cycle I	4739.41	4711.17	4237.07	4589.5	5097.12	5351.23	5155.32	5222.71	5673.73	4938.21	4810.96	4132.63	3437.34	4642.07	5095.87	4793.9	4705.21	5068.12	4218.61	4954.49	5029.55	3771.15	4195.42	3790.63	3584.75	4222.38	4944.02	5547.45	3887.95	5751.63	5259.34	4613.18	4454.55	4556.45	4067	4331.63	4155.85	3760.14	3891.55	4569.22	3994.84	4255.22	4426.79	4281	4432.03	4558.93	4571.97
Biosynthesis_MCHI	Amino-Acid-Biosynthesis_MCLO	PWY-4361: S-methyl-5-thio-&alpha;-D-ribose 1-phosphate degradation	0	1.83837	0.375233	0.331967	1.03756	3.24127	0	0	5.89694	1.03576	0.513664	0.881457	0	3.21794	6.13118	0	1.14587	0.924735	0	0.633741	3.69855	0.736915	2.64056	0	0	0.398318	0.552961	1.56126	0	8.47253	11.4294	1.59534	0.405616	5.71802	1.18073	1.3276	0.985092	0	0	0.881453	0	2.33797	1.69386	0.261248	5.9171	0	0.384939
Biosynthesis_MCHI	Amino-Acid-Biosynthesis_MCLO	PWY-7022: paromamine biosynthesis II	0	0	0	0	0	0	0	6.589	3.26801	0	0	0	0	0	0	0	0.285813	0.200044	0	0	0	0	0	0.719874	0	0	0.138967	0	0	0	0	0	0	0	0	0	0	0	0	0.695693	0	0.337829	0.128881	0	0.31445	0	0
Biosynthesis_MCHI	Amino-Acid-Biosynthesis_MCLO	HOMOSER-METSYN-PWY: L-methionine biosynthesis I	5992.86	5423.77	5429	5944.85	6019.61	6016.47	6106.88	4892.64	5401.74	6064.63	6261.21	6058	5568.17	4738.01	6365.76	6636.23	5646.36	5388.25	5374.11	6375.62	5297.64	5083.41	5595.94	5531.18	5306.62	5074.16	4878.8	5158.61	5025.83	5435.34	5210.65	5458.84	5714.99	5191.61	5620.36	5529.81	5342.07	4948.29	6346.85	5219.12	5084.01	5236.58	5242.02	5658.98	5398.35	4168.3	4404.77
Biosynthesis_MCHI	Amino-Acid-Biosynthesis_MCLO	HOMOSER-METSYN-PWY: L-methionine biosynthesis I	5992.86	5423.77	5429	5944.85	6019.61	6016.47	6106.88	4892.64	5401.74	6064.63	6261.21	6058	5568.17	4738.01	6365.76	6636.23	5646.36	5388.25	5374.11	6375.62	5297.64	5083.41	5595.94	5531.18	5306.62	5074.16	4878.8	5158.61	5025.83	5435.34	5210.65	5458.84	5714.99	5191.61	5620.36	5529.81	5342.07	4948.29	6346.85	5219.12	5084.01	5236.58	5242.02	5658.98	5398.35	4168.3	4404.77
Biosynthesis_MCHI	Amino-Acid-Biosynthesis_MCLO	HSERMETANA-PWY: L-methionine biosynthesis III	6838.06	6130.91	6458.47	7118.76	6988.53	6973.46	7380.31	5145.31	5583.82	6591.39	7565.7	7310.47	6375.41	4780.91	7727.49	7842.48	6748.44	6379.94	6406.42	7262.36	6596.45	6118.42	6817.7	5689.97	5793.61	6049.05	6055.2	6079.64	5286.17	5778.82	5562.84	6351.75	6557.77	5640.35	6524.76	6456.55	5912.45	5440.01	7433.5	5856.99	5293.6	6271.12	6160.29	6480.2	5835.33	4967.43	5718.28
Biosynthesis_MCHI	Amino-Acid-Biosynthesis_MCLO	PWY-5347: superpathway of L-methionine biosynthesis (transsulfuration)	6586.72	6168.16	6130.46	6555.72	6710.13	6520.12	6579.82	5415.74	5997.46	6512.73	6738.3	6495.04	6221.21	5545.41	6633.45	6840.44	6271.84	5961.01	6207.3	7003.24	5972.01	5825.15	6194.31	6005.86	5911.33	5982.73	6102.28	5942.68	5674.98	6151.71	5984.03	6121.25	6186.76	5874.77	6262.17	6123.74	6108.27	5751.99	6643.19	5976.46	5699	5936.23	5991.52	6184.94	5964.39	5394.76	5688.04
Biosynthesis_MCHI	Amino-Acid-Biosynthesis_MCLO	PWY-5345: superpathway of L-methionine biosynthesis (by sulfhydrylation)	583.896	985.782	1840.8	1287.82	1245.7	1040.03	1490.49	1980.04	1773.05	1364.66	1155.12	908.211	725.162	1540.88	672.425	893.547	1668.55	2741.38	1708.94	886.6	814.819	2337.62	1569.16	997.956	955.352	1001.48	874.423	1623.98	2716.66	1728.62	1467.31	1141.58	2612.62	1511.91	1816.16	1585.15	1480.18	1787.34	1209.63	1519.44	1812.09	2022.13	2191.81	1903.92	1391.14	1789.63	2080.58
Biosynthesis_MCHI	Amino-Acid-Biosynthesis_MCLO	PWY-5097: L-lysine biosynthesis VI	6007.24	6016.73	5680.09	5905.49	6015.91	6087.6	5984.18	6054.5	6500.77	5888.23	5863.19	5792.34	5788.01	5399.63	5877.58	5938.45	5911.98	5460.9	5887.86	5841.61	6537.93	5667.35	5822.71	6096.36	5617.66	6072.59	6068.98	6354.31	6074.62	6701.82	6976.77	5742.1	5579.45	5932.4	5894.98	5990.3	6090.46	6235.16	6148.64	6075.99	5470.87	5836.44	5908.8	5788.38	5898.13	6262.53	6157.81
Biosynthesis_MCHI	Amino-Acid-Biosynthesis_MCLO	PWY-3081: L-lysine biosynthesis V	0	0	0	0	0	0	0	0	128.717	45.3396	0	0	0	0	0	0	24.9167	0	0	0	0	0	40.6736	0	74.4975	0	35.237	90.7603	109.28	114.256	127.594	0	0	0	44.7646	0	0	0	44.8101	0	0	0	0	53.4414	0	0	37.3676
Biosynthesis_MCHI	Amino-Acid-Biosynthesis_MCLO	PWY-2942: L-lysine biosynthesis III	5728.8	5264.03	5327.47	5484.28	5732.26	5812.12	5518.7	5230.95	5643.23	5375.96	5415.33	5504.68	5478.3	4922.48	5586.38	5652.09	5548.18	5439.86	5451.21	5866.76	6110.06	5508.46	5652.5	5576.1	5269.79	5683.2	6124.88	6250.81	5519.74	6195.93	5963.13	5485.09	5186.3	5617.7	5578.51	5589.02	5834.61	5747.55	6003.73	5462.9	4854.75	5356.17	5663.47	5451.1	5702.29	5570.73	5935.44
Biosynthesis_MCHI	Amino-Acid-Biosynthesis_MCLO	PWY-2941: L-lysine biosynthesis II	5474.91	4922.4	5142.27	5314.46	5544.87	5302.51	5411.98	3701.15	3084.89	5028.15	5110.91	5202.46	5095.05	4381.08	4888.95	4866.22	5210.31	4057.91	5194.01	5425.56	3301.83	4875.6	5012.52	3894.34	4292.78	4336.65	3978.84	2888.42	3806.19	1938.94	1701.75	4899.55	4804.96	4087.19	5369.55	5410.42	4522.84	5318.78	4981.79	4373.11	4251.93	4949.69	4958.81	5175.67	4609.03	2692.61	3417.5
Biosynthesis_MCHI	Amino-Acid-Biosynthesis_MCLO	LYSINE-AMINOAD-PWY: L-lysine biosynthesis IV	42.9269	66.9397	28.7603	29.8488	30.863	34.8556	48.4228	171.077	153.162	54.2533	34.1939	34.9536	17.6852	65.6274	36.6606	43.1218	29.8527	32.7304	40.7776	29.0471	145.085	42.7391	48.6856	121.524	88.8398	66.8303	42.2135	108.451	130.11	136.298	152.136	39.5677	37.7306	126.605	53.5531	66.879	86.4407	87.0795	53.6392	77.4762	96.0917	55.176	52.5944	63.9279	84.0513	76.4252	44.7488
Biosynthesis_MCHI	Amino-Acid-Biosynthesis_MCLO	DAPLYSINESYN-PWY: L-lysine biosynthesis I	1571.89	2753.9	2557.94	2108.46	2301.89	3282	1799.68	3694.9	3821.72	2062	1681.07	2124.49	2115.1	3222.94	3521.13	3584.33	2451.95	3247.6	2819.47	1251.28	2754.38	3077.76	2727.22	3153.08	2983.95	2747.88	2731.28	2627.13	3430.81	4093.05	3867.68	2717.65	3082.34	3267.88	2399.54	2233.48	3506.11	3464.26	3786.25	2705.56	2753.83	2559.82	3022.96	2361.91	3164.01	3612.29	3201.59
Biosynthesis_MCHI	Amino-Acid-Biosynthesis_MCLO	ILEUSYN-PWY: L-isoleucine biosynthesis I (from threonine)	6047.18	6581.87	6031.96	6155.3	6469.31	6700.25	6022.19	5612.86	6545.56	6580.22	6225.27	5884.92	6004.84	6005.47	6083.15	6702.18	5903.51	6034.24	6251.3	5898.97	6936.78	6007.59	6057.67	7456.75	6275.97	6429.32	6966.08	7027.12	6681.34	7319.78	7348.07	6261.63	6183.93	7084.42	6361.98	6286.34	6701.26	6827.63	6717.96	6762.68	6332.14	6157.74	6451.46	6410.3	6703.69	5689.46	5534.53
Biosynthesis_MCHI	Amino-Acid-Biosynthesis_MCLO	PWY-5104: L-isoleucine biosynthesis IV	6432.1	7149.29	6666.56	6665.72	6740.82	6935.03	6625.99	5318.46	5343.69	6926.88	6965.67	6514.07	6544.02	5886.26	6582.39	6926.16	6218.91	5868.77	6990.94	6409.47	7123.3	6587.21	6643.31	7135.22	6521.1	7225.96	7243.09	7294.07	6807.02	6898.07	6879.35	6810.88	6654.62	7040.77	6847.5	6729.73	7026.45	7187.02	7178.92	7129.77	6552.6	6831.57	7024.66	6675.55	6748.33	6219.24	6089.43
Biosynthesis_MCHI	Amino-Acid-Biosynthesis_MCLO	PWY-5103: L-isoleucine biosynthesis III	5553.51	6339.96	5711.46	5826.95	5896.45	6330.15	5720.97	5127.56	6160.08	6301.96	5836.68	5540.68	5686.1	5616.27	5798.33	6294.13	5420.05	5799.87	5919.41	5555.4	6458.29	5729.8	5717.39	7037.32	5971.12	6165.63	6355.02	6531.81	6414.41	6934.72	6957.19	5912.35	5912.42	6653.74	6004.86	5859.75	6298.2	6464.32	6409.04	6490.15	6036.64	5865.79	6177.1	5862.61	6228.52	5285.63	5202.99
Biosynthesis_MCHI	Amino-Acid-Biosynthesis_MCLO	PWY-5101: L-isoleucine biosynthesis II	4513.48	3988.31	4290.32	4399.82	5114.81	4903.21	4766.78	3032.38	2462.17	4354.83	4885.76	4801.43	4768.88	3455.11	4251.73	4355.34	4283.59	3110.83	4427.68	5017.03	4277.19	4043.42	4357.11	3093.43	3085.15	4436.2	5018.62	4909.33	3637.35	3038.15	2574.21	4143.19	4206.01	4094.28	4393.95	4192.31	3886.87	3915.95	4129.64	4190.5	3722.31	3970.21	3877.68	4241.42	3379.42	3557.65	4109.54
Biosynthesis_MCHI	Amino-Acid-Biosynthesis_MCLO	ILEUSYN-PWY: L-isoleucine biosynthesis I (from threonine)	6047.18	6581.87	6031.96	6155.3	6469.31	6700.25	6022.19	5612.86	6545.56	6580.22	6225.27	5884.92	6004.84	6005.47	6083.15	6702.18	5903.51	6034.24	6251.3	5898.97	6936.78	6007.59	6057.67	7456.75	6275.97	6429.32	6966.08	7027.12	6681.34	7319.78	7348.07	6261.63	6183.93	7084.42	6361.98	6286.34	6701.26	6827.63	6717.96	6762.68	6332.14	6157.74	6451.46	6410.3	6703.69	5689.46	5534.53
Biosynthesis_MCHI	Amino-Acid-Biosynthesis_MCLO	PWY-3001: superpathway of L-isoleucine biosynthesis I	5935.24	6036.74	5486.67	5670.13	6075.63	6048.44	5924.64	5290.51	6173.52	6009.08	5944.91	5644.62	5713.38	5613.08	5757.4	6038.13	5532.47	5586.17	5895.77	5974.01	5889.39	5551.68	5681.32	6077.39	5654.93	6030.23	6451.99	6025.32	5837.11	6519.69	6477.22	5779.7	5728.93	6073.27	5854.76	5800.63	6150.59	6001.05	6095.83	5994.02	5668.54	5653.54	5823.72	5688.52	5885.5	5820.72	5835.26
Biosynthesis_MCHI	Amino-Acid-Biosynthesis_MCLO	HISTSYN-PWY: L-histidine biosynthesis	5198.79	4962.89	4918.2	5068	5284.85	5177.12	4849.53	4546.33	4650.08	5124.72	5124.72	5026.01	5286	4923.84	4660.11	4859.13	4603.21	4095.08	4905.84	5324.59	4059.87	4509.39	4802.32	4911.74	4638.74	4835.27	4995.41	4807	4621.32	4687.89	4924.9	5105.13	5105.18	5194.42	4781.54	4812.36	4818.47	4654.66	5234.13	4966.02	4595.3	4886.45	5041.12	4911.04	4842.7	4108.66	4043.61
Biosynthesis_MCHI	Amino-Acid-Biosynthesis_MCLO	SER-GLYSYN-PWY: superpathway of L-serine and glycine biosynthesis I	5143.2	5549.63	4709.95	4751.06	4906.47	5034.26	5186.9	5551.5	5744.67	4948.23	5113.31	4938.86	5098.69	5466.41	4512.82	4552.06	5153.91	4253.17	5434.14	4523.74	6238.53	5392.23	5862.05	5610.56	5631	5537.23	5666.57	6371.24	5605.38	6046.43	5603.46	5445.45	4649.35	5427.06	4818.97	4986.36	5886.07	5609.61	5780.9	5556.52	5177.81	5526.82	5475.2	5329.07	5509.6	6401.94	6186.03
Biosynthesis_MCHI	Amino-Acid-Biosynthesis_MCLO	PWY-6549: L-glutamine biosynthesis III	496.408	875.46	754.985	852.314	371.113	443.395	574.445	1926.39	2198.06	529.157	414.702	584.333	679.615	2179.03	591.451	528.171	654.536	1589.98	607.054	400.618	1579.26	984.556	554.078	1259.18	885.583	879.223	777.381	1044.52	1534.88	1920.31	1939.11	564.468	873.294	1408	766.694	871.351	821.255	892.062	630.47	895.051	1051.49	628.093	749.977	727.095	808.114	1187.77	565.619
Biosynthesis_MCHI	Amino-Acid-Biosynthesis_MCLO	PWY-5505: L-glutamate and L-glutamine biosynthesis	8711.5	8531.19	7605.94	7878.44	8217.5	8302.47	8593.84	7722.18	8280.37	8387.9	8735.98	7619.37	7227.07	7188.38	8175.43	8544.94	7943.6	6979.24	7928.58	7977.32	6519.66	7525.94	7994.42	8388.73	7759.44	7034.85	6424.23	6643.23	7110.2	8402.22	8372.83	8042.19	7781.39	7701.54	8006.43	8107.46	8032.55	7845.61	8086	7833.97	7517.42	8094.56	8271.89	7536.96	8010.76	6375.66	6161.77
Biosynthesis_MCHI	Amino-Acid-Biosynthesis_MCLO	PWY-7400: L-arginine biosynthesis IV (archaebacteria)	5883.63	6596.43	5729.25	6061.2	5777.47	6057.45	6006.81	6934.58	7242.93	6267.62	5879.28	5522.13	5491.92	6471.15	5854.07	6358.03	5713.54	6544.42	5811.86	5768.16	5671.52	5477.16	5645.85	7475.81	5879.19	6242.28	6456.41	6685.38	6890.05	7255.92	7614.2	5690.37	5818.15	7599.74	5747.05	5819.26	6599.43	6077.07	6701.39	6749.39	6554.9	5909.76	6145.82	5834.95	6517.68	6303.72	6065.33
Biosynthesis_MCHI	Amino-Acid-Biosynthesis_MCLO	PWY-5154: L-arginine biosynthesis III (via N-acetyl-L-citrulline)	4689.17	4374.25	4470.02	4746.7	4885.04	4323.84	5132.86	4236.9	3983.12	4450.07	4918.57	4812.42	4410.95	4318.75	4209.4	4264.75	4357.98	3468.82	4469.82	5255.09	4240.74	3969.47	4172.05	3061.97	3864.28	4577.53	5214.89	4822.73	3607.93	4330.76	4453.93	4085.74	4070.06	5051.65	4617.52	4445.61	3716.82	3723.69	4109.77	4468.09	3760.26	4191.6	3944.24	4355.39	3470.48	4105.23	4697.43
Biosynthesis_MCHI	Amino-Acid-Biosynthesis_MCLO	ARGSYNBSUB-PWY: L-arginine biosynthesis II (acetyl cycle)	3767.29	5478.25	3628.71	3773.91	3608.93	5158.94	2537.41	5169.37	5697.1	4488.64	3089.39	3019.67	3372.2	5207.05	4436.44	4922.59	3570.31	5957.99	3661.02	2299.49	3914.77	4307.65	4323.54	6989.23	5186.3	4247.45	3576.9	4669.94	6074.78	5712.77	5966.79	4573.76	4320.75	6173.65	3677.57	3704.69	5884.31	5454.97	6158.32	5383.95	5632.86	4466.13	4982.1	3859.7	5727.5	5027.09	3868.67
Biosynthesis_MCHI	Amino-Acid-Biosynthesis_MCLO	ARGSYN-PWY: L-arginine biosynthesis I (via L-ornithine)	5839.62	6509.72	5682.92	6019.57	5737.85	5978.99	5973.1	6780.38	7117.29	6202.03	5845.03	5497.39	5445.17	6421.7	5782.18	6263.42	5674.15	6516.31	5763.69	5742.97	5583.27	5412.66	5574.08	7460.44	5828.1	6173.42	6405.1	6551.35	6831.46	7119.22	7471.36	5616.89	5750.17	7476.02	5707.42	5775.01	6551.02	6036.89	6662.44	6651.45	6497.52	5840.79	6049.92	5777.01	6461.18	6195.23	6006.89
Biosynthesis_MCHI	Amino-Acid-Biosynthesis_MCLO	PWY0-1061: superpathway of L-alanine biosynthesis	1353.89	2601.39	2324.95	2210.97	1885.79	2910.06	1492.61	4043.03	4789.12	1881.82	1429.19	1551.48	2079.94	3648.63	3620.47	3443.57	2587.47	4249.48	2738.44	1081.54	2443.55	2827.44	2439.79	3742.81	3066.55	2320.38	2262.23	2347.49	3596.25	5014.03	4809.64	3137.11	3189.47	3493.97	2506.53	2656.12	3702.89	3150	4020.45	2974.73	3530.37	2517.48	3139.45	2186.34	3393.09	3774.82	3078.56
Biosynthesis_MCHI	Amino-Acid-Biosynthesis_MCLO	PWY-7274: D-cycloserine biosynthesis	0	0.300374	0	0.062868	0	0	0	2.78828	0.551248	0	0	0	0	0	0	0	0	0	0	0	0	0	0	0	0	0	0	0.321786	0.164604	0	0.518431	0	0.0353809	0.404116	0	0	0.228133	0	0	0.201657	0	0	0	0.161101	0	0	0.0935111
Biosynthesis_MCHI	Amino-Acid-Biosynthesis_MCLO	PWY-6936: seleno-amino acid biosynthesis	5046.7	4906.1	5457.84	5474.01	5741.59	5483.85	6890.72	5570.35	5622.58	6513.26	6653.02	5272.9	5043.51	5636.73	6010.85	5709.42	5645.25	5952.02	5515.97	5867.38	5742.73	5472.69	5589.71	4908.49	5106.53	5775.63	6420.02	5917.5	5499.48	5615.02	5666.53	5511.95	5788.8	5505.56	6385.21	6474.07	5222.63	4395.25	5310.97	5521.83	5554.95	5426.7	5260.05	5623.71	5423.8	5398.42	6048.62
Biosynthesis_MCHI	Amino-Acid-Biosynthesis_MCLO	GLUTORN-PWY: L-ornithine biosynthesis	4711.2	4280.45	4363.6	4663.35	5057.14	4386.58	5219.93	3575.08	4079.56	4414.69	4861.19	4822.91	4321.57	4380.7	4210.15	4134.8	4295.67	4696.4	4359.19	5271.17	3818.15	3848.7	4020.33	5555.26	4176.68	4407.62	4916.96	4205.11	4885.87	4289.41	4422.47	4039.83	4193.94	4816.98	4602.01	4553.21	4748.91	4397.19	5222.66	4219.82	4210.57	4025.7	3879.24	4133.28	4572.11	3761.43	4354.19
Biosynthesis_MCHI	Amino-Acid-Biosynthesis_MCLO	ARGININE-SYN4-PWY: L-ornithine de novo biosynthesis	6189.24	6178.56	5440.08	5501.93	6193.07	6123.51	6341.94	5631.25	5848.44	5484.81	6077.45	5665.44	5332.03	5321.92	5576.93	5820.34	5195.35	4927.56	5612.41	6138.14	6084.83	5406.34	5597.18	5751.51	5409.48	5603.89	5834.63	6334.86	5750.2	6574.97	6622.19	5444.92	5132.46	6333.97	5437.75	5465.28	5885.96	5815.86	5995.67	5776.99	5259.06	5522.96	5720.23	5743.54	5581.71	5299.41	5704.19
Biosynthesis_MCHI	Amino-Acid-Biosynthesis_MCLO	PWY-6395: superpathway of seleno-compound metabolism	0	2.58728	2.20934	1.93203	1.05597	0.179145	37.2976	17.5713	12.1983	2.49849	4.67947	1.15224	3.41858	1.16588	2.91845	3.85751	4.49009	3.70874	3.6228	0.274529	0.607265	6.8563	5.44693	6.30835	2.87019	5.91395	1.05305	3.07885	5.84184	14.9956	17.586	3.83362	3.11065	4.17327	6.21248	5.98957	1.79729	1.48515	2.83292	2.98615	0.799639	3.15998	1.90726	5.60976	6.25355	0.970963	5.84125
Biosynthesis_MCHI	Amino-Acid-Biosynthesis_MCLO	CITRULBIO-PWY: L-citrulline biosynthesis	4567.43	3342.29	4403.86	4964.67	4181.24	3322.98	4773.23	2820.5	2304.48	3573.61	3641.36	4900.6	5115.53	3204.61	2311.67	2229.53	3506.4	1957.51	2631.13	5247.25	2052.02	3691.7	3813.59	2155.05	3639.45	3129.47	2452.8	1660.27	2619.61	514.913	680.76	3100.04	3629.11	2301.87	4352.25	4285.22	2169.46	2796.46	2944.76	3871.62	4156.24	4142.43	3742.47	2883.17	2071.12	1488.1	2360.26
Biosynthesis_MCHI	Amino-Acid-Biosynthesis_MCLO	PWY-5004: superpathway of L-citrulline metabolism	890.702	512.363	904.306	678.631	828.567	644.642	902.407	1350.59	343.221	485.988	296.981	607.603	319.567	1047.86	386.292	327.723	533.603	478.484	865.21	515.731	308.834	696.857	539.76	232.986	267.835	703.029	607.086	243.371	293.252	175.822	248.331	554.436	515.23	758.919	1648.95	1527.48	343.637	381.21	445.03	828.055	841.711	1016.94	714.604	619.374	394.28	205.624	321.392
Biosynthesis_MCHI	Amino-Acid-Biosynthesis_MCLO	PWY-3941: &beta;-alanine biosynthesis II	0.38647	1.67493	0.991123	1.15167	1.01826	2.33817	1.09183	4.49339	4.30867	0.825646	0.872296	1.50874	1.3301	1.1878	4.72046	0.877085	1.84021	0.600235	1.67669	0.631834	2.29584	0.905681	0.928003	6.02392	2.94391	2.98536	1.43638	1.28774	6.20261	3.65037	3.32773	1.71247	2.2407	2.07365	3.49905	2.14153	3.45192	0.814667	1.95633	3.47129	1.6225	2.34094	1.798	1.04533	2.21599	2.42974	0.537279
Biosynthesis_MCHI	Aminoacyl-tRNAs-Charging_MCLO	TRNA-CHARGING-PWY: tRNA charging	5690.3	6538.28	4954.76	5333.2	5096.96	5527.89	6043.46	10539.7	9128.81	6052.51	5539.79	5491.21	5516.8	6202.59	5362.87	5625.48	5662.17	5551.27	5786.46	5059.1	6335.29	6031.33	5903.09	7113.95	6620.48	5916	5256.09	6735.63	7492.35	7836.63	7996.14	5854.57	5462.66	6733.67	5491.49	5729.5	6815.36	6717.08	6071.05	6361.35	6267.47	6290.36	6208.5	6091.94	6465.33	7678.72	6532.47
Biosynthesis_MCHI	AROMATIC-COMPOUNDS-BIOSYN_MCLO	PWY-5751: phenylethanol biosynthesis	0	0	0	0	0	0	0	0	0	0	0	0	0	0	0	0	0	0	0	0	0	0	0	0	0	1.44423	0	0	0	0	0	0	0	0	0	0	0	0	0	0	0	0	0	0	0	0	0
Biosynthesis_MCHI	AROMATIC-COMPOUNDS-BIOSYN_MCLO	PWY-6163: chorismate biosynthesis from 3-dehydroquinate	5533.93	5536.32	4758.46	5045.55	5429.36	5415.71	4934.26	6208.68	6092.36	4938.65	5064.92	5031.18	5173.73	4914.37	5421.47	5202.83	5116.24	5272	5061.94	5064.59	6262.91	5220.84	5374.54	5850.11	5674.32	5302.59	5477.82	5968.6	5680.86	6300.43	6037.22	5282.88	5117.44	5447.36	5150.44	5139.04	5406.56	5623.37	5758.31	5234.14	4843.36	5297.91	5211.36	5131.31	5247.17	4905.03	5186.62
Biosynthesis_MCHI	AROMATIC-COMPOUNDS-BIOSYN_MCLO	ARO-PWY: chorismate biosynthesis I	5209.62	5406.84	4722.3	4994.87	5210.22	5238.28	4784.83	5945.18	5939.32	4849.3	4999.83	4849.71	5005.59	4919.43	5184.49	5233.43	4914.65	5153.02	4939.81	4937.19	5787.18	5070.75	5237.92	5569.42	5421.48	5184.42	5306.62	5500.82	5444.29	6223.04	6011.47	5099.5	4946.24	5275.69	4925.13	4965.02	5266.88	5419.68	5637.48	5103.46	4715.67	5119.5	5157.28	4947.98	5169.99	4824.71	5028.51
Biosynthesis_MCHI	AROMATIC-COMPOUNDS-BIOSYN_MCLO	PWY-6165: chorismate biosynthesis II (archaea)	38.0891	47.0199	45.7656	79.0266	16.566	12.2046	13.9298	0	139.773	46.2641	48.3912	12.7478	0	111.829	24.0511	34.9081	43.2146	13.0829	28.7044	17.5149	56.9821	19.7808	26.183	198.204	68.1047	66.3335	8.00504	27.8522	89.5688	115.452	95.2397	122.806	111.664	81.3692	21.0209	20.1225	154.116	175.746	87.8201	114.233	201.737	40.428	42.8257	49.6909	103.308	106.789	36.4252
Biosynthesis_MCHI	AROMATIC-COMPOUNDS-BIOSYN_MCLO	PWY-6435: 4-hydroxybenzoate biosynthesis V	1693.32	2500.9	1986.73	1901.27	1332.47	1622.94	1068.08	2946.6	2610.54	2493.66	1807.02	1608.47	1914.01	1993.78	2695.7	2674	1857.1	2190.66	1949.6	573.613	1711.86	2234.8	2085.28	2458.32	2330.25	1801.45	1277.27	1635.97	2429.68	2671.29	2922.74	2557.22	2574.63	2513.29	1916.6	2153.39	2493.15	2318.23	1888.2	2263.89	2436.99	2260.82	2545.7	2117.93	2725.63	2361.51	2011.02
Biosynthesis_MCHI	AROMATIC-COMPOUNDS-BIOSYN_MCLO	PWY-5754: 4-hydroxybenzoate biosynthesis I (eukaryotes)	29.5648	69.3339	74.8968	137.378	14.6242	12.4065	42.2364	131.344	186.57	11.672	11.2308	34.597	120.125	642.903	74.2462	80.263	53.9579	92.0239	46.3405	12.1292	73.9893	96.5547	59.728	132.574	56.6486	42.1467	19.5993	145.599	185.798	93.6005	104.352	33.8262	41.1436	147.666	32.6328	62.1185	101.271	29.6675	45.0563	110.235	99.2813	59.4506	67.8258	59.5878	94.2192	134.018	93.5641
Biosynthesis_MCHI	AROMATIC-COMPOUNDS-BIOSYN_MCLO	PWY3O-1109: superpathway of 4-hydroxybenzoate biosynthesis (yeast)	1.06053	5.35587	77.2594	2.4181	16.9515	11.9053	3.65354	5.66513	17.7572	12.058	4.93745	6.62027	0	13.9982	44.5561	3.29255	4.99691	1.95181	15.4798	12.4637	3.44294	5.9961	7.73573	11.4624	12.8307	6.54615	6.19985	7.12861	88.9318	8.76558	10.2909	4.0174	19.0123	43.0592	27.9316	9.84814	10.9814	0	2.63537	8.17963	105.651	6.24615	14.5136	19.32	8.85424	17.779	1.58253
Biosynthesis_MCHI	Carbohydrates-Biosynthesis_MCLO	GLUCONEO-PWY: gluconeogenesis I	7550.3	7477.14	6741.23	7212.19	7000.31	6664.08	7757.48	8220.65	7152.53	7312.1	7295.26	7322.8	7262.61	6834.27	6492.34	6811.91	7157.41	6247.42	7071.64	7538.76	7489.73	6974.86	7078.16	7050.51	7347.27	6944.83	6743.96	8083.79	7590.42	7202.73	7124.54	7034.99	6926.87	7184.91	7206.48	7259.29	7050.44	7348.38	6723.52	7249.07	6682.59	7424.36	7171.07	7044.61	6950.22	7047.78	7074.92
Biosynthesis_MCHI	Carbohydrates-Biosynthesis_MCLO	COLANSYN-PWY: colanic acid building blocks biosynthesis	2972.72	3618.21	3344.38	3355.43	3511.29	4103.95	3983.18	3331.42	2643.14	3161.01	2829.7	2518.15	3128.02	3828.24	3925.55	4130.37	3786.24	3369.1	3302.3	2146.05	3586.78	3949.36	3810.03	2684.95	3798.11	4238.93	4098.68	3840.91	3187.48	2573.43	2479.41	3509.98	3395.73	3876.31	3284.97	3363.22	3715.22	4001.15	4360.56	4612.99	4258.56	3938.47	4061.65	3566.09	3703.7	4253	4832
Biosynthesis_MCHI	Carbohydrates-Biosynthesis_MCLO	PWY-7031: protein N-glycosylation (bacterial)	0	0.411815	0	0	0	0	0	0	1.29686	0.742843	0	0	0	0.222692	0.666358	0	0	0.520589	0	0	0.72539	1.8602	0.80607	0.787835	0	0	0	0.148805	1.23176	0.239337	0.188221	0	0.101759	0	0.120647	0.288218	0	0	0	0.0276363	0.469574	0.184264	0	0	0.310726	0	0
Biosynthesis_MCHI	Carbohydrates-Biosynthesis_MCLO	PWY-6524: lychnose and isolychnose biosynthesis	0	1.62203	0.693981	1.69482	0.648693	0.213653	0.224149	0.658839	3.89119	0.540839	0.0483985	1.28424	5.00616	2.76125	0.0683374	0.156549	2.70713	2.76731	0.82528	0.274758	1.99869	2.63622	1.54431	3.35503	1.00994	0.439078	0.0660334	2.7318	0.397542	0.924394	0.0845449	2.05883	2.1996	4.29161	2.55367	4.70482	1.9452	0.879692	1.12002	0.388231	0.682818	0.21794	0.268784	2.63396	4.63007	2.00033	1.07056
Biosynthesis_MCHI	Carbohydrates-Biosynthesis_MCLO	MANNOSYL-CHITO-DOLICHOL-BIOSYNTHESIS: protein N-glycosylation (eukaryotic, high mannose)	0	0	0	0	0	0	0	0	0	0.716177	1.31811	0	0	0	0	0	0	0	0	0	0	0	0	0.979376	0	0	1.37272	0.36904	0	0.818063	1.22134	0	0	0	2.4284	0.526823	0	0	0	0	0	3.36413	0	0	0	0	1.53412
Biosynthesis_MCHI	Carbohydrates-Biosynthesis_MCLO	PWY-822: fructan biosynthesis	0.43088	4.9737	4.14261	1.00546	0.254187	1.62561	8.95799	2.87745	0.949953	4.32024	0.580298	0.690226	0.875541	13.06	0.912565	0.837852	2.79635	91.1004	2.99174	1.08525	2.1222	37.6368	9.65846	9.50631	4.03883	2.50768	0.839543	7.62381	3.5949	6.00436	5.63594	17.4832	38.8554	2.52851	10.2001	2.52287	6.21798	2.751	3.13962	2.45007	2.82973	2.31408	27.6084	6.00513	32.0289	4.77223	2.54716
Biosynthesis_MCHI	Carbohydrates-Biosynthesis_MCLO	PWY-6655: xanthan biosynthesis	0	0	0.0112862	0.170303	0	0	0	0	0	0	0	0	0	0	0	0	0.0746479	0.380231	0	0	0	0.113812	0	0	0	0	0	0	0	0	0	0	0	0	0	0	0	0	0	0	0	0	0	0	0	0.123394	0
Biosynthesis_MCHI	Carbohydrates-Biosynthesis_MCLO	PWY-6981: chitin biosynthesis	0	3.42557	9.18444	0	0	0	0.80767	0	12.6405	1.53627	13.8991	0.929834	0	0	1.0548	0.200035	3.87836	0	8.86707	0	0	5.16638	1.66475	14.8093	0	14.3659	10.6113	5.07273	9.03472	11.6465	13.0466	1.08081	0.438094	8.3439	6.31854	7.49755	2.44659	0	2.30546	2.79396	32.3574	11.5725	6.26068	9.53599	8.82458	6.0619	9.19737
Biosynthesis_MCHI	Carbohydrates-Biosynthesis_MCLO	PWY-622: starch biosynthesis	2.13395	7.41518	110.58	2.54209	46.4656	15.6452	4.27605	85.1986	70.5181	31.1174	29.5732	34.322	4.58805	2.71952	43.4652	19.1832	15.1422	252.789	20.4372	38.8606	5.1175	44.0865	10.1399	15.8182	35.7509	15.2749	12.4427	4.30612	78.9259	17.499	12.7816	8.63946	38.7466	69.1548	65.153	33.8246	6.8672	128.938	4.57274	14.1716	202.824	5.9858	49.2933	33.3342	13.1618	23.8728	3.38471
Biosynthesis_MCHI	Carbohydrates-Biosynthesis_MCLO	PWY-5067: glycogen biosynthesis II (from UDP-D-Glucose)	0	0	0	0	0	0	0	0	0.0456562	0	0	0	0	0	0	0	0	0	0	0.0219479	3.87428	0	0	0	0	1.79488	7.64095	0	0.0698662	0	0	0	0	0	0	0	0	0	0	0	0	0.751342	0	0	0	0	0
Biosynthesis_MCHI	Carbohydrates-Biosynthesis_MCLO	GLYCOGENSYNTH-PWY: glycogen biosynthesis I (from ADP-D-Glucose)	4801.38	6661.14	4335.23	5071.44	4637.38	6303.15	3411.34	7993.28	7860.08	6161.76	3850.58	3655.23	4851.92	5667.56	6112.42	6304.81	4968.65	6564.04	4652.92	2238.57	5595.98	5203.96	5542.74	7303.05	5795.36	5728.68	5703.05	5486.86	7116.15	8495.92	8054.39	6074.94	6090.95	6507.11	4619.06	5083.53	7299.71	6592.44	6843.49	6486.34	6715.86	5529.63	6248.95	4989.85	7194.71	6608.68	5102.57
Biosynthesis_MCHI	Carbohydrates-Biosynthesis_MCLO	PWY-1269: CMP-3-deoxy-D-manno-octulosonate biosynthesis I	4329.82	3472.87	3863.87	4060.7	4704.35	3465.49	4515.05	2094.33	1717.48	3467.28	4411.64	5351.55	4973.59	2701.15	3283.5	3357.36	4097.71	2659.93	4305.39	4930.51	4007.37	3738.69	3918.05	2363.06	3418.45	4317.25	4761.96	4182.84	2599.31	1983.39	2141.47	3749.44	3380.32	3175.46	3980.43	4080.74	2965.01	3382.12	2916.82	3263.11	2597.45	3930.71	3337.62	4351.62	2947.15	3172.8	4252.99
Biosynthesis_MCHI	Carbohydrates-Biosynthesis_MCLO	PWY-6724: starch degradation II	0	0	0.0388222	0	0	0	0	0	0.0582211	0	0	0	0	0	0	0	0	0	0	0	0	0	0	0	0	0	0	0	0	0.190193	0	0	0	0	0.00670485	0	0	0	0	0	0	0	0	0	0	1.35896	0.647558
Biosynthesis_MCHI	Carbohydrates-Biosynthesis_MCLO	GLYCOCAT-PWY: glycogen degradation I (bacterial)	13.6377	22.5255	133.981	18.1021	35.0518	31.5603	3.89569	17.1905	37.5733	40.0932	14.7828	17.6404	4.68778	49.8145	22.1608	14.6582	21.6183	132.599	29.9895	35.7702	10.2052	25.7311	16.7127	57.0873	63.8118	53.6631	63.2921	14.2754	53.2344	49.6076	16.9566	24.9307	22.5169	39.8603	53.2343	29.5408	38.4537	75.964	3.43782	19.1508	179.984	53.2206	28.2219	27.3462	38.1343	13.3624	9.41939
Biosynthesis_MCHI	Carbohydrates-Biosynthesis_MCLO	CALVIN-PWY: Calvin-Benson-Bassham cycle	8389.88	8016.08	7439.67	7833.89	8339.09	8414.08	9085.32	8154.18	7735.39	7914.28	7806.82	7875.03	7934.64	6692.78	7546.57	7764.96	8409.56	7644.87	7643.35	8555.48	7438.86	7126.52	7497.11	7690.98	7703.79	7332.6	7201.35	7925.59	7618.39	7727.71	7552.87	7461.89	7573.92	7552.87	7827.93	8039.85	7552.28	8257.99	7647.09	7513.36	7498.08	7365.04	7317.37	7336.19	7526.07	7588.33	7097.83
Biosynthesis_MCHI	Carbohydrates-Biosynthesis_MCLO	PWY-7347: sucrose biosynthesis III	0	0.153797	0.728901	0.0389572	0.715825	0.471728	0.215462	0.37794	0.341878	0.0558703	0.0442891	1.26282	0	0.0737339	0.144838	0.118839	0.255545	0.45439	0.165269	3.2089	0.423181	0.229417	0.114242	1.27185	1.58388	0	0.134417	0.668828	0.741359	0.516173	0.299044	0.123685	0.0863992	1.60973	0.528564	0.0911945	0.0550501	0.529569	0	0.872928	1.39009	0.197985	0.0607264	0.235557	0.151567	0.449992	0.464396
Biosynthesis_MCHI	Carbohydrates-Biosynthesis_MCLO	PWY-7238: sucrose biosynthesis II	0	0.289363	1.45034	0.049184	1.40545	0.904283	0.294953	0.684024	0.675553	0.111453	0.0884003	2.41645	0	0.0952611	0.288491	0.235578	0.498989	0.906788	0.326872	5.82724	0.556757	0.455465	0.191283	2.25507	2.98109	0	0.264602	0.915417	1.46672	0.753204	0.404892	0.242252	0.172259	3.12441	1.04719	0.181725	0.103664	1.05448	0	1.60216	2.76605	0.357842	0.121242	0.466459	0.293251	0.876575	0.691627
Biosynthesis_MCHI	Carbohydrates-Biosynthesis_MCLO	SUCSYN-PWY: sucrose biosynthesis I (from photosynthesis)	0	0.482258	2.41681	0.0819729	2.34202	1.50698	0.491574	1.13997	1.12585	0.185753	0.147332	4.02629	0	0.158767	0.480801	0.39262	0.831605	1.51116	0.544767	9.70606	0.927881	0.759071	0.318799	3.75765	4.96704	0	0.440992	1.52558	2.44419	1.25525	0.674795	0.403742	0.287093	5.20587	1.74511	0.302869	0.172772	1.75728	0	2.66985	4.60878	0.59638	0.202067	0.77739	0.488736	1.46084	1.15263
Biosynthesis_MCHI	Carbohydrates-Biosynthesis_MCLO	PWY-7414: dTDP-&alpha;-D-mycaminose biosynthesis	6.06622	7.68199	1.14125	1.51149	3.16435	7.64858	7.50146	48.7917	65.8997	3.39468	2.26199	3.65612	3.39444	1.42579	0.987855	1.20201	2.89007	2.4275	11.2443	0.920106	2.00251	1.64457	6.63179	24.9258	16.0827	6.26836	3.44069	7.95733	28.3555	5.17643	15.7477	1.79997	6.36972	13.5515	6.9794	9.72681	10.0639	10.2344	7.41161	13.3578	17.6293	12.4235	5.36672	8.74918	21.1866	24.5215	42.2055
Biosynthesis_MCHI	Carbohydrates-Biosynthesis_MCLO	PWY-7413: dTDP-6-deoxy-&alpha;-D-allose biosynthesis	14.5929	9.97909	6.45071	5.75789	4.99861	6.70518	14.9097	3.9241	28.0795	21.2071	12.715	3.96093	4.34977	30.3394	4.60302	5.10061	12.4043	11.2013	9.85243	4.75419	19.2772	20.0878	23.718	19.0913	19.6522	15.3588	13.9751	23.5356	19.8546	17.0784	21.9246	6.80478	12.0338	19.5577	15.3131	15.2309	17.4182	19.6392	7.15968	18.3103	17.6755	16.3119	15.9901	19.4772	23.9971	9.32994	9.88941
Biosynthesis_MCHI	Carbohydrates-Biosynthesis_MCLO	PWY-7318: dTDP-3-acetamido-3,6-dideoxy-&alpha;-D-glucose biosynthesis	93.0631	41.9713	53.2048	50.6103	151.716	157.856	81.3296	330.079	211.821	124.511	61.21	142.107	260.589	176.149	30.6194	27.756	317.962	123.916	103.419	94.6367	498.569	74.622	63.7839	229.72	393.468	122.65	124.706	516.209	370.89	373.949	469.581	67.0716	435.481	451.069	337.073	181.437	195.13	184.821	141.511	154.446	217.319	402.528	323.195	188.603	220.671	208.563	282.55
Biosynthesis_MCHI	Carbohydrates-Biosynthesis_MCLO	PWY-7316: dTDP-N-acetylviosamine biosynthesis	1050.15	808.581	545.786	753.377	440.421	400.763	140.934	535.025	723.179	853.367	377.882	638.612	601.238	472.724	453.708	238.462	718.227	1055.04	740.131	288.646	1552.76	426.285	344.411	1069.45	770.789	323.568	236.544	1336.74	1169.88	946.905	649.426	1142.97	1564.08	503.287	1049.11	905.542	408.731	449.241	431.786	828.787	739.623	700.558	599.339	1182.31	1494.28	422.618	386.151
Biosynthesis_MCHI	Carbohydrates-Biosynthesis_MCLO	PWY-7315: dTDP-N-acetylthomosamine biosynthesis	205.131	340.454	348.459	465.597	201.648	161.587	115.105	299.699	423.816	677.195	161.98	369.128	364.439	431.764	383.542	183.101	690.311	1034.78	321.6	245.115	687.23	197.152	109.46	950.39	607.334	248.243	175.363	272.006	857.749	609.444	385.184	286.501	913.72	214.186	970.555	857.845	327.015	247.644	395.471	710.705	638.635	351.848	239.75	677.54	1103.15	368.979	315.833
Biosynthesis_MCHI	Carbohydrates-Biosynthesis_MCLO	PWY-7312: dTDP-D-&beta;-fucofuranose biosynthesis	113.608	109.215	48.2855	85.7186	77.4861	71.1414	233.318	170.003	160.118	122.443	55.9047	111.617	96.1983	90.1156	90.5266	137.993	129.169	183.391	50.8346	96.8891	146.465	143.206	103.009	151.082	110.736	86.9625	102.711	307.518	191.282	141.921	182.201	109.246	141.378	220.553	167.173	228.474	136.227	143.396	103.937	158.366	83.983	147.34	111.636	114.659	146.621	294.091	247.08
Biosynthesis_MCHI	Carbohydrates-Biosynthesis_MCLO	PWY-6953: dTDP-3-acetamido-3,6-dideoxy-&alpha;-D-galactose biosynthesis	5.07187	19.7295	62.3815	19.6236	9.66473	5.96213	6.10337	15.6526	88.4245	145.179	72.6462	13.3113	35.8113	37.6495	6.91254	8.84021	20.7804	10.7962	11.1764	405.719	216.894	16.104	21.2189	68.5514	52.7188	17.7482	16.386	39.1748	137.701	13.3267	24.0592	19.0649	350.929	159.207	273.324	104.316	76.052	83.8346	16.9695	40.1524	36.406	101.194	110.018	30.186	58.9953	31.6788	58.163
Biosynthesis_MCHI	Carbohydrates-Biosynthesis_MCLO	PWY-7317: superpathway of dTDP-glucose-derived O-antigen building blocks biosynthesis	4.19652	7.73736	23.3635	6.03323	6.38893	4.98309	5.82316	8.30418	40.0576	16.5573	9.55043	6.76084	8.78264	22.3058	5.01642	4.98205	14.9357	7.59848	10.3497	6.68039	29.8964	8.92196	8.98485	24.5432	49.2223	15.9144	10.4403	26.9484	84.661	12.4804	24.2446	6.2871	39.8407	6.25801	8.37057	13.4332	15.425	29.5921	10.2423	11.3124	10.9882	48.0726	52.9766	26.9756	38.3423	16.0312	29.1701
Biosynthesis_MCHI	Carbohydrates-Biosynthesis_MCLO	DTDPRHAMSYN-PWY: dTDP-L-rhamnose biosynthesis I	6020.2	5791.07	6590.5	6211.3	6327.25	6139.53	5170.29	6046.46	6113.31	6677.04	6526.73	7383.75	7510.56	6161.81	6481.5	6659.98	7242.02	5585.63	6250.3	5791.81	5580.26	6820.22	6582	5586.19	6117.37	6213.88	6792.36	5769.32	5199.75	6250.85	6121.48	6349.86	6209.35	5803.12	6285.46	6304.89	5596.4	5829.04	5824.97	6320.79	5140.11	7093.46	6931.21	6978.36	6156.58	5090.22	5652.8
Biosynthesis_MCHI	Carbohydrates-Biosynthesis_MCLO	PWY-821: superpathway of sulfur amino acid biosynthesis (Saccharomyces cerevisiae)	156.549	360.939	796.109	407.287	186.55	212.892	266.686	723.965	780.822	395.448	215.802	234.282	400.136	997.396	311.988	252.356	202.783	1440.36	341.07	195.482	323.199	716.892	287.891	575.582	414.048	313.189	236.356	540.298	735.461	625.792	570.365	310.535	599.362	674.702	585.017	450.924	421.49	467.789	318.435	642.245	1046.21	409.396	370.061	572.001	533.759	422.368	297.153
Biosynthesis_MCHI	Carbohydrates-Biosynthesis_MCLO	PWY-7090: UDP-2,3-diacetamido-2,3-dideoxy-&alpha;-D-mannuronate biosynthesis	8.31851	82.1722	704.373	550.954	274.599	159.482	334.242	193.455	90.3136	355.349	657.109	120.839	48.2644	100.652	80.3879	78.9826	81.0067	40.3854	235.952	36.9044	116.584	72.3512	54.0597	34.0614	37.1594	148.538	176.755	114.755	139.081	28.356	37.3715	160.717	173.17	125.707	136.623	86.4383	147.362	284.307	131.112	127.457	77.2417	288.072	271.81	302.872	177.344	42.3658	74.3725
Biosynthesis_MCHI	Carbohydrates-Biosynthesis_MCLO	PWY-6305: putrescine biosynthesis IV	2072.51	2464.68	2517.81	2239.85	2031.27	2589.14	1644.64	1916.75	2056.63	1943.36	1991.83	2094.29	2340.8	1749.28	1925.56	2213.3	2448.6	2005.84	2446.28	1398.8	1462.49	2425.9	2347.08	2497.33	2280.14	2215.31	1848.49	1281.95	1856.98	2081.84	2217.52	1982.61	2298.98	2039.33	2341.93	2565.46	2048.2	1997.77	2090.69	2543.56	2447.49	2544.79	2489.93	1941.35	2001.69	1713.3	1615.94
Biosynthesis_MCHI	Carbohydrates-Biosynthesis_MCLO	PWY-4041: &gamma;-glutamyl cycle	28.763	113.786	255.128	141.992	89.6562	78.091	88.0954	181.003	204.061	153.217	123.395	88.0378	255.66	1437.14	169.099	183.156	108.235	715.716	136.027	81.9152	346.232	972.907	703.294	848.032	857.979	133.911	121.866	162.201	306.167	171.147	111.662	172.863	219.218	290.651	133.89	159.397	341.816	405.471	80.6026	169.33	399.417	145.873	168.678	226.088	272.374	161.042	188.912
Biosynthesis_MCHI	Carbohydrates-Biosynthesis_MCLO	PWY-7332: superpathway of UDP-N-acetylglucosamine-derived O-antigen building blocks biosynthesis	13.5053	48.9183	31.9703	40.6332	22.0195	42.2205	51.4195	218.246	164.82	87.2337	19.1473	45.5228	51.1216	391.576	32.4058	55.5483	52.8078	54.6711	138.736	33.4833	37.0055	35.4197	28.8944	65.1647	79.7394	103.037	129.338	45.582	71.0091	95.2857	91.4777	38.677	38.8269	78.4234	42.0277	46.1544	79.1585	72.0584	36.0148	97.131	77.5667	51.9963	45.8964	304.661	214.825	68.5242	59.1313
Biosynthesis_MCHI	Carbohydrates-Biosynthesis_MCLO	PWY-7328: superpathway of UDP-glucose-derived O-antigen building blocks biosynthesis	1456.01	1972	1784.56	1873.18	1095.43	894.483	1053.94	1164.09	969.966	1730.93	1518.02	1400.14	1709.81	1339.63	1787.94	1808.09	2034.01	956.606	1644.34	1080.99	405.672	2305.05	2134.25	2045.53	2387.56	2105.54	1565.76	792.971	1922.91	672.793	715.315	2251.95	2048.5	1561.4	1690.34	1600.13	2218.82	2371.76	2188.35	1595.47	1748.31	1898.25	2038.41	2194.29	2237.62	1248.17	1364.32
Biosynthesis_MCHI	Carbohydrates-Biosynthesis_MCLO	PWY-6606: guanosine nucleotides degradation II	2491.24	2365.58	2849.25	2681.73	2159.64	2079.75	1797.14	2345.41	1783.08	2826.63	2301.14	2047.57	2123.15	2591.13	2636.78	2813.87	2783.47	2182.28	2110.26	1361.15	2875.46	2326.97	2472.37	1944.73	1942.39	2165.14	1977.09	2041.51	2434.27	2130.13	2367.23	2432.2	2687.04	2718.66	1858.77	2023.55	2173.59	1578.69	2478.28	2596.58	2215.26	2296.8	2176.34	2320.19	2253.81	2759.42	2748.27
Biosynthesis_MCHI	Carbohydrates-Biosynthesis_MCLO	PWY-6478: GDP-D-glycero-&alpha;-D-manno-heptose biosynthesis	84.6274	67.9811	72.7977	227.907	20.7929	4.71794	119.251	104.989	72.798	83.9598	64.1774	110.824	72.5404	146.476	114.625	99.7555	62.3749	33.8155	66.0637	450.368	58.5266	221.074	388.175	35.9671	37.0881	191.548	124.522	80.5229	112.559	312.711	304.313	93.8604	99.7002	243.476	144.592	120.209	83.3598	88.2691	108.445	116.251	122.879	34.0643	7.32646	84.7529	56.6148	168.128	191.365
Biosynthesis_MCHI	Carbohydrates-Biosynthesis_MCLO	PWY-6030: serotonin and melatonin biosynthesis	0	0.512815	0.100279	0	0	0	0.950183	0	0.301922	0.408173	0.355699	0	0	0.312811	0	0	0.0112119	0.970875	1.16563	0	4.94927	0.338166	0	0.472247	0.07849	0	0.0534339	0	0	0	1.17177	0.494242	0.351149	0.128206	1.24755	0.124308	0	0	0.16206	0.964644	0.636319	0.122972	0	0	0	0	0.179644
Biosynthesis_MCHI	Carbohydrates-Biosynthesis_MCLO	PWY-5659: GDP-mannose biosynthesis	7099.83	5532.4	6014.7	6158.08	6490.36	5258.32	7039.96	4113.67	2974.02	6841.23	6916.8	6682.76	7028.92	4862.84	6355.95	6403.15	6614.6	4431.64	6501.42	8006.29	7299.26	5894.66	6092.03	4575.47	5413.4	6659.27	7445.6	7389.38	4779.94	4025.03	3863.45	5926.13	6338.69	5161.61	6700.06	6836.32	5250.04	5329.36	6450.79	5819.88	5642.17	6377.83	6029.33	6547.09	5274.97	6049.36	7053.35
Biosynthesis_MCHI	Carbohydrates-Biosynthesis_MCLO	PWY-7323: superpathway of GDP-mannose-derived O-antigen building blocks biosynthesis	6726.14	4946.31	5916.07	6150.86	6552.81	5185.87	6136.79	3235.23	2276.66	6487.69	7039.51	6827.25	6734.48	4497.81	5363.84	5456.16	5956.04	3279.42	5895.2	7820.69	4616.59	5364.37	5477.81	3356.3	4543.59	5806.38	6510.68	5132.66	3931.37	2352.4	2276.45	5201.23	5347.4	4053.42	6512.14	6211.03	3921.75	4539.56	5187.3	5281.04	4459.15	5524.57	5006.41	5888.48	4272.4	4280.45	5243.2
Biosynthesis_MCHI	Carbohydrates-Biosynthesis_MCLO	PWY-6145: superpathway of sialic acids and CMP-sialic acids biosynthesis	4.02506	87.3036	90.1741	145.974	26.9161	12.3817	42.3366	9.39114	96.6834	26.9977	6.06346	45.5092	56.6919	597.503	114.008	132.288	67.4667	193.673	74.7832	4.38386	40.4146	130.92	51.6575	172.583	59.699	37.886	9.07781	114.047	153.217	7.4415	22.3095	73.4985	64.385	93.1742	18.1795	46.6202	94.2932	54.2275	48.8896	90.9526	96.2773	90.1635	105.115	84.3798	118.674	65.0364	75.4504
Biosynthesis_MCHI	Carbohydrates-Biosynthesis_MCLO	PWY-6143: CMP-pseudaminate biosynthesis	3.27734	3.61583	0.335361	0.0930487	3.01566	4.9027	0	0	0.530193	3.30293	0.542931	0.15088	0	3.55326	0.0578255	0.466015	1.67081	2.7575	7.57971	2.70235	1.4516	0.0807131	0	0.869245	1.24455	2.82084	1.15345	0.113854	1.11959	0.569298	1.33831	0.193682	0.967818	0.302502	1.58611	0.779958	0.0960897	0	3.78193	0.253835	0.453726	6.55497	4.06945	0.620663	0.743352	0	0.280485
Biosynthesis_MCHI	Carbohydrates-Biosynthesis_MCLO	PWY-6138: CMP-N-acetylneuraminate biosynthesis I (eukaryotes)	126.675	194.784	265.396	306.614	76.7658	75.3667	164.892	69.089	95.3392	143.36	122.541	218.945	310.802	611.706	324.099	384.691	79.8002	232.704	149.161	61.4564	90.9255	493.624	180.493	238.668	163.1	85.1252	75.9557	134.196	243.943	98.7997	91.6534	226.923	303.569	201.241	99.2104	92.7385	162.13	189.155	90.312	219.132	407.037	167.786	237.453	143.201	284.671	158.206	128.886
Biosynthesis_MCHI	Carbohydrates-Biosynthesis_MCLO	PWY-6749: CMP-legionaminate biosynthesis I	133.884	129.889	95.3605	155.013	202.49	207.275	646.635	149.059	153.772	125.7	68.9948	48.6693	81.1191	253.521	105.532	115.526	111.73	217.991	286.124	267.239	73.6357	133.252	153.335	294.96	179.436	105.641	76.6716	68.181	122.238	112.637	94.9876	146.584	146.904	208.667	119.893	105.915	175.161	191.584	126.886	486.081	275.17	337.581	345.394	288.576	335.477	136.255	128.293
Biosynthesis_MCHI	Carbohydrates-Biosynthesis_MCLO	PWY-5823: superpathway of CDP-glucose-derived O-antigen building blocks biosynthesis	0	0	0.0146579	0	0	0	10.1602	0	1.88187	0.793935	0	0	0	0	0	0	0	0	0	0.271531	0	4.79343	2.29889	0	0	1.18535	0	0.372777	0.552273	0	0	1.23391	1.00779	0.724073	1.03013	1.47554	0	0	0	0	0	0	0	0	2.53816	0	0
Biosynthesis_MCHI	Carbohydrates-Biosynthesis_MCLO	PWY0-1241: ADP-L-glycero-&beta;-D-manno-heptose biosynthesis	90.7168	84.9724	173.72	117.22	117.817	123.412	125.546	455.255	302.975	58.766	57.3062	123.904	56.7797	163.037	125.372	127.659	83.2025	466.235	82.542	163.823	296.452	212.359	103.68	186.49	135.808	660.56	977.641	245.858	198.722	616.013	507.649	113.021	102.395	353.638	148.665	140.745	147.795	112.212	70.7278	105.147	182.393	115.244	116.726	101.901	115.946	180.817	184.856
Biosynthesis_MCHI	Carbohydrates-Biosynthesis_MCLO	PWY66-399: gluconeogenesis III	974.599	2116.89	750.718	601.704	356.162	461.018	833.513	4123.75	3487.2	745.122	1121.53	384.601	824.419	2514.73	389.4	914.028	290.411	144.835	1161.2	545.894	1237.69	1010.16	1594.63	2617.78	3028.81	2192.84	1040.55	2242.23	3559.9	2714.49	2926.33	1611.32	1118.11	2334.61	1297.98	1408.64	2630.04	2395.91	3543.08	2565.21	2734.78	1830.73	1809.15	2182.26	2292.5	2566.95	1614.11
Biosynthesis_MCHI	Carbohydrates-Biosynthesis_MCLO	GLUCONEO-PWY: gluconeogenesis I	7550.3	7477.14	6741.23	7212.19	7000.31	6664.08	7757.48	8220.65	7152.53	7312.1	7295.26	7322.8	7262.61	6834.27	6492.34	6811.91	7157.41	6247.42	7071.64	7538.76	7489.73	6974.86	7078.16	7050.51	7347.27	6944.83	6743.96	8083.79	7590.42	7202.73	7124.54	7034.99	6926.87	7184.91	7206.48	7259.29	7050.44	7348.38	6723.52	7249.07	6682.59	7424.36	7171.07	7044.61	6950.22	7047.78	7074.92
Biosynthesis_MCHI	Cell-Structure-Biosynthesis_MCLO	ECASYN-PWY: enterobacterial common antigen biosynthesis	0	0	90.3688	0	20.4377	12.4067	0	30.1105	21.2144	24.2745	0.622823	8.14079	0	37.3189	27.8485	0	6.81525	0	19.3784	31.6617	0	0	5.00625	11.1357	16.6959	0	0	1.14861	30.4437	0	11.9457	5.30697	10.9724	43.8097	27.1801	1.798	9.92048	0	0	3.23395	151.204	0.814324	0	23.3855	0	2.64336	0
Biosynthesis_MCHI	Cell-Structure-Biosynthesis_MCLO	PWY-5514: UDP-N-acetyl-D-galactosamine biosynthesis II	5.67412	2.87789	121.032	28.3494	0.806557	4.95986	0.888963	0	16.0927	3.58218	13.6726	1.77693	125.448	194.783	0.581301	0.812157	4.59504	0.521548	16.607	16.3522	1.6663	8.95227	26.1598	18.6197	2.29338	15.9964	8.86855	13.9618	21.8668	20.9371	31.908	3.71562	0.380292	108.136	15.652	20.4321	170.622	109.466	8.9372	19.7859	65.8312	11.2943	9.65872	12.8055	25.8609	14.4631	17.5465
Biosynthesis_MCHI	Cell-Structure-Biosynthesis_MCLO	TEICHOICACID-PWY: teichoic acid (poly-glycerol) biosynthesis	377.19	391.951	208.25	168.814	123.867	117.04	216.51	233.358	149.054	463.582	420.351	212.235	226.794	665.905	181.981	240.987	459.67	460.024	655.334	633.704	249.31	588.629	513.412	404.136	528.604	259.597	216.665	331.719	432.028	173.456	193.48	496.362	519.241	624.576	196.769	177.837	535.207	708.74	221.01	223.036	325.557	362.984	399.92	830.728	618.003	603.844	573.049
Biosynthesis_MCHI	Cell-Structure-Biosynthesis_MCLO	PWY-6397: mycolyl-arabinogalactan-peptidoglycan complex biosynthesis	0	0	0	0	0	0	0	0	0	0	0	0	0	0	0	0	0	0	0	0	0	0	0	0	0	0	0	0	0	0	0	0	0	0	0	0	0	0	0	0	0	0	0	0	0	0	0
Biosynthesis_MCHI	Cell-Structure-Biosynthesis_MCLO	PWY-6404: superpathway of mycolyl-arabinogalactan-peptidoglycan complex biosynthesis	0	0	0	0	0	0	0	0	0	0	0	0	0	0	0	0	0	0	0	0	0	0	0	0	0	0	0	0	0	0	0	0	0	0	0	0	0	0	0	0	0	0	0	0	0	0	0
Biosynthesis_MCHI	Cell-Structure-Biosynthesis_MCLO	PWY0-1586: peptidoglycan maturation (meso-diaminopimelate containing)	6748.42	6824.59	6542.12	6563.65	6692.61	7421.32	6520.27	3891.21	4112.11	6591.32	6620.52	6078.07	6160.14	6999.61	6954.42	7376.14	6817.95	8296.89	5919.9	6080.8	6513.11	6232.18	6644.1	6166.33	6244.07	6663.12	7376.72	6013	6268.68	4258.96	4250.93	6240.99	6735.16	5592.78	6156.6	6170.92	6359.19	6573.18	8371.93	6854.1	6192.26	6350.62	7106.93	6169.68	6961.93	6276.16	6815.34
Biosynthesis_MCHI	Cell-Structure-Biosynthesis_MCLO	PWY-6385: peptidoglycan biosynthesis III (mycobacteria)	5781.51	5735.44	4991.49	5249.61	5436.92	5352.86	5761.35	6374.91	6486.56	5169.23	5672.62	5502.17	5440.88	5745.4	5297.33	5329.56	5266.61	5185.15	5625.67	5518.78	5971.41	5440.88	5646.05	5671.27	5774.06	5644.33	5921	5916.15	5874.67	6488.13	6612.11	5425.2	5017.45	5708.02	5210.2	5357	5746.72	5567.8	5731	5472.28	5312.08	5603.83	5515.98	5413.66	5602.7	6073.32	6276.81
Biosynthesis_MCHI	Cell-Structure-Biosynthesis_MCLO	PWY-6470: peptidoglycan biosynthesis V (&beta;-lactam resistance)	106.2	298.58	105.886	189.865	38.3777	115.245	153.122	457.204	446.091	142.465	170.818	240.171	310.803	1336.09	103.969	251.291	96.9743	1180.25	158.225	96.9236	225.309	548.566	345.081	423.824	296.778	69.3092	68.3589	239.972	374.388	512.916	542.607	283.821	240.112	320.472	144.403	219.633	468.442	441.472	271.496	171.171	227.687	222.096	256.769	412.742	314.595	304.577	298.059
Biosynthesis_MCHI	Cell-Structure-Biosynthesis_MCLO	PWY-6471: peptidoglycan biosynthesis IV (Enterococcus faecium)	614.721	980.08	511.053	908.421	529.779	605.972	822.398	1553.95	1969.94	594.797	385.114	467.404	1095.24	3582.34	613.978	787.399	589.772	1820.96	584.552	172.648	1226.02	1296.07	1250.12	2662.38	2898.12	1128.67	438.977	1459.7	2634.9	1105.21	1140.73	754.01	928.228	1842.67	377.732	532.305	2250.55	2025.93	4123.1	1446.87	1667.51	707.325	1086.89	898.789	1576.36	1181.77	890.366
Biosynthesis_MCHI	Cell-Structure-Biosynthesis_MCLO	PWY-5265: peptidoglycan biosynthesis II (staphylococci)	54.4018	234.334	31.0343	26.7422	10.2408	23.9168	96.9813	232.19	120.256	63.9351	81.6133	9.0154	272.195	862.954	12.5592	9.71314	34.7591	110.221	101.849	2.88344	56.1351	81.8061	94.6403	251.549	173.925	148.336	103.425	137.978	445.975	190.91	301.552	118.136	20.309	430.687	44.5164	168.818	248.633	0	195.017	125.17	341.13	68.3377	70.8557	86.4182	283.914	347.095	153.606
Biosynthesis_MCHI	Cell-Structure-Biosynthesis_MCLO	PEPTIDOGLYCANSYN-PWY: peptidoglycan biosynthesis I (meso-diaminopimelate containing)	5600.98	5631.47	4793.7	5059.92	5252.96	5238.58	5481.61	6679.64	6835.83	4947.43	5433.27	5260.86	5262.86	5608.69	5123	5179.74	5082.69	5042.56	5446.21	5252.11	5762.42	5230.49	5450.56	5660.02	5717.86	5435.54	5621	5803.51	5830.55	6739.65	6937.49	5297.3	4848.77	5744.97	5057.78	5223.51	5659.81	5491.2	5579.73	5313.8	5198.32	5451.97	5349.97	5203.95	5452.1	6063.96	6152.1
Biosynthesis_MCHI	Cell-Structure-Biosynthesis_MCLO	PWY-6386: UDP-N-acetylmuramoyl-pentapeptide biosynthesis II (lysine-containing)	5718.8	5988.53	5166.93	5451.86	5582.95	5598.64	5168.57	5532.56	5671.53	5136.46	5534.93	5520.26	5356.18	5614.88	5393.77	5570.35	5268.77	5435.12	5790.61	5202.45	5537.31	5492.47	5696.72	5685.91	5803.9	5355.06	4821.14	5414.04	5331.58	5958.48	6119.56	5565.44	5053.99	5539.12	5200.22	5301.28	5906.73	5615.47	5947.91	5427.49	5190.44	5754.38	5684.77	5487.07	5708.41	5948.18	5828.69
Biosynthesis_MCHI	Cell-Structure-Biosynthesis_MCLO	PWY-6387: UDP-N-acetylmuramoyl-pentapeptide biosynthesis I (meso-diaminopimelate containing)	5622.83	5714.08	4964.81	5255.82	5491.89	5483.17	5528.76	6536.32	6728.17	4997.32	5481.07	5367.14	5304.73	5711.53	5273.79	5241.87	5256.76	5134.89	5609.27	5307.34	5768.54	5325.35	5510.81	5673.29	5687.96	5454.45	5733.33	5712.74	5830.52	6672.69	6848.15	5355.16	4910.66	5739.62	5135.9	5273.84	5741.73	5488.64	5706.94	5369.1	5265.84	5519.34	5428.26	5381.39	5574.22	5993.08	6143.52
Biosynthesis_MCHI	Cell-Structure-Biosynthesis_MCLO	PWY-6953: dTDP-3-acetamido-3,6-dideoxy-&alpha;-D-galactose biosynthesis	5.07187	19.7295	62.3815	19.6236	9.66473	5.96213	6.10337	15.6526	88.4245	145.179	72.6462	13.3113	35.8113	37.6495	6.91254	8.84021	20.7804	10.7962	11.1764	405.719	216.894	16.104	21.2189	68.5514	52.7188	17.7482	16.386	39.1748	137.701	13.3267	24.0592	19.0649	350.929	159.207	273.324	104.316	76.052	83.8346	16.9695	40.1524	36.406	101.194	110.018	30.186	58.9953	31.6788	58.163
Biosynthesis_MCHI	Cell-Structure-Biosynthesis_MCLO	PWY0-1338: polymyxin resistance	1.57484	1.98859	102.723	1.78286	23.427	7.41133	7.74847	23.6081	48.0981	13.9326	10.2648	7.57452	4.2575	10.8539	25.7434	3.72699	6.61269	5.0949	11.4342	40.5096	5.23808	8.77374	13.095	18.3267	8.7901	11.545	4.70322	49.5896	31.1379	15.233	9.70684	2.22697	5.95839	24.9893	23.644	4.54525	23.7676	39.9444	1.4512	5.73785	94.5901	7.14416	21.8033	7.02118	6.31046	34.3927	15.7684
Biosynthesis_MCHI	Cell-Structure-Biosynthesis_MCLO	PWY-6467: Kdo transfer to lipid IVA III (Chlamydia)	0	0	15.5329	0	0.394366	6.39935	0.0980178	0	11.3684	0.110521	0	0	0	0	0	0	0	0	0.0867467	5.58858	0	0	0	0	7.4305	2.62699	3.18225	0.195906	0	2.18954	0.446514	0.331871	10.2982	0	0.41379	0.381747	0.29791	0	0	0.253559	0	0	0	0.0983006	0	0	0
Biosynthesis_MCHI	Cell-Structure-Biosynthesis_MCLO	KDO-NAGLIPASYN-PWY: superpathway of (Kdo)2-lipid A biosynthesis	0	1.36039	55.2918	1.97496	26.2828	10.6031	7.84361	5.7216	26.0119	16.7667	17.7763	15.0561	0	7.35276	39.4081	40.5661	5.98854	332.035	15.9661	9.62462	4.35889	52.6546	20.9829	0.644424	15.4795	20.1758	34.0965	25.7662	36.7357	25.579	10.5853	5.05707	18.2656	23.3771	19.0045	8.23706	16.6139	62.0771	0	5.15054	79.9215	5.90347	17.1766	10.6364	4.01457	4.12337	6.81851
Biosynthesis_MCHI	Cell-Structure-Biosynthesis_MCLO	KDO-NAGLIPASYN-PWY: superpathway of (Kdo)2-lipid A biosynthesis	0	1.36039	55.2918	1.97496	26.2828	10.6031	7.84361	5.7216	26.0119	16.7667	17.7763	15.0561	0	7.35276	39.4081	40.5661	5.98854	332.035	15.9661	9.62462	4.35889	52.6546	20.9829	0.644424	15.4795	20.1758	34.0965	25.7662	36.7357	25.579	10.5853	5.05707	18.2656	23.3771	19.0045	8.23706	16.6139	62.0771	0	5.15054	79.9215	5.90347	17.1766	10.6364	4.01457	4.12337	6.81851
Biosynthesis_MCHI	Cell-Structure-Biosynthesis_MCLO	PWY-7290: Escherichia coli serotype O86 O-antigen biosynthesis	0	0	0	0	0	0.352193	0	0	0	0	0	0	0	11.6814	0	0	0	0	0	0	0	0	0	0	0	0	0	0	0	0	0	0	0	0	0	0	0	0	0	0	0	0	0	0	0	0	0
Biosynthesis_MCHI	Cell-Structure-Biosynthesis_MCLO	UDPNAGSYN-PWY: UDP-N-acetyl-D-glucosamine biosynthesis I	785.235	1513.73	1108.86	903.079	1553.41	2537.7	1269.63	3891.39	4662.15	1003.57	768.354	1104.79	1221.49	2934.23	2376.94	1551.21	955.205	3245.2	1366.09	641.138	2521.29	2391.17	1621.29	3005.11	2593.46	2181.14	1962.39	2394.71	3127.81	4736.47	4796.47	2489.39	2232.37	2740.08	1856.97	1666.47	2984.16	3021.15	2032.89	2221.05	3102.8	2042.45	2100.51	1561.27	2804.9	2297.83	1552.59
Biosynthesis_MCHI	Cell-Structure-Biosynthesis_MCLO	DTDPRHAMSYN-PWY: dTDP-L-rhamnose biosynthesis I	6020.2	5791.07	6590.5	6211.3	6327.25	6139.53	5170.29	6046.46	6113.31	6677.04	6526.73	7383.75	7510.56	6161.81	6481.5	6659.98	7242.02	5585.63	6250.3	5791.81	5580.26	6820.22	6582	5586.19	6117.37	6213.88	6792.36	5769.32	5199.75	6250.85	6121.48	6349.86	6209.35	5803.12	6285.46	6304.89	5596.4	5829.04	5824.97	6320.79	5140.11	7093.46	6931.21	6978.36	6156.58	5090.22	5652.8
Biosynthesis_MCHI	Cell-Structure-Biosynthesis_MCLO	PWY-7318: dTDP-3-acetamido-3,6-dideoxy-&alpha;-D-glucose biosynthesis	93.0631	41.9713	53.2048	50.6103	151.716	157.856	81.3296	330.079	211.821	124.511	61.21	142.107	260.589	176.149	30.6194	27.756	317.962	123.916	103.419	94.6367	498.569	74.622	63.7839	229.72	393.468	122.65	124.706	516.209	370.89	373.949	469.581	67.0716	435.481	451.069	337.073	181.437	195.13	184.821	141.511	154.446	217.319	402.528	323.195	188.603	220.671	208.563	282.55
Biosynthesis_MCHI	Cell-Structure-Biosynthesis_MCLO	PWY-7316: dTDP-N-acetylviosamine biosynthesis	1050.15	808.581	545.786	753.377	440.421	400.763	140.934	535.025	723.179	853.367	377.882	638.612	601.238	472.724	453.708	238.462	718.227	1055.04	740.131	288.646	1552.76	426.285	344.411	1069.45	770.789	323.568	236.544	1336.74	1169.88	946.905	649.426	1142.97	1564.08	503.287	1049.11	905.542	408.731	449.241	431.786	828.787	739.623	700.558	599.339	1182.31	1494.28	422.618	386.151
Biosynthesis_MCHI	Cell-Structure-Biosynthesis_MCLO	PWY-7315: dTDP-N-acetylthomosamine biosynthesis	205.131	340.454	348.459	465.597	201.648	161.587	115.105	299.699	423.816	677.195	161.98	369.128	364.439	431.764	383.542	183.101	690.311	1034.78	321.6	245.115	687.23	197.152	109.46	950.39	607.334	248.243	175.363	272.006	857.749	609.444	385.184	286.501	913.72	214.186	970.555	857.845	327.015	247.644	395.471	710.705	638.635	351.848	239.75	677.54	1103.15	368.979	315.833
Biosynthesis_MCHI	Cell-Structure-Biosynthesis_MCLO	PWY-7312: dTDP-D-&beta;-fucofuranose biosynthesis	113.608	109.215	48.2855	85.7186	77.4861	71.1414	233.318	170.003	160.118	122.443	55.9047	111.617	96.1983	90.1156	90.5266	137.993	129.169	183.391	50.8346	96.8891	146.465	143.206	103.009	151.082	110.736	86.9625	102.711	307.518	191.282	141.921	182.201	109.246	141.378	220.553	167.173	228.474	136.227	143.396	103.937	158.366	83.983	147.34	111.636	114.659	146.621	294.091	247.08
Biosynthesis_MCHI	Cell-Structure-Biosynthesis_MCLO	PWY-7090: UDP-2,3-diacetamido-2,3-dideoxy-&alpha;-D-mannuronate biosynthesis	8.31851	82.1722	704.373	550.954	274.599	159.482	334.242	193.455	90.3136	355.349	657.109	120.839	48.2644	100.652	80.3879	78.9826	81.0067	40.3854	235.952	36.9044	116.584	72.3512	54.0597	34.0614	37.1594	148.538	176.755	114.755	139.081	28.356	37.3715	160.717	173.17	125.707	136.623	86.4383	147.362	284.307	131.112	127.457	77.2417	288.072	271.81	302.872	177.344	42.3658	74.3725
Biosynthesis_MCHI	Cell-Structure-Biosynthesis_MCLO	PWY-5823: superpathway of CDP-glucose-derived O-antigen building blocks biosynthesis	0	0	0.0146579	0	0	0	10.1602	0	1.88187	0.793935	0	0	0	0	0	0	0	0	0	0.271531	0	4.79343	2.29889	0	0	1.18535	0	0.372777	0.552273	0	0	1.23391	1.00779	0.724073	1.03013	1.47554	0	0	0	0	0	0	0	0	2.53816	0	0
Biosynthesis_MCHI	Cell-Structure-Biosynthesis_MCLO	PWY-7332: superpathway of UDP-N-acetylglucosamine-derived O-antigen building blocks biosynthesis	13.5053	48.9183	31.9703	40.6332	22.0195	42.2205	51.4195	218.246	164.82	87.2337	19.1473	45.5228	51.1216	391.576	32.4058	55.5483	52.8078	54.6711	138.736	33.4833	37.0055	35.4197	28.8944	65.1647	79.7394	103.037	129.338	45.582	71.0091	95.2857	91.4777	38.677	38.8269	78.4234	42.0277	46.1544	79.1585	72.0584	36.0148	97.131	77.5667	51.9963	45.8964	304.661	214.825	68.5242	59.1313
Biosynthesis_MCHI	Cell-Structure-Biosynthesis_MCLO	PWY-7317: superpathway of dTDP-glucose-derived O-antigen building blocks biosynthesis	4.19652	7.73736	23.3635	6.03323	6.38893	4.98309	5.82316	8.30418	40.0576	16.5573	9.55043	6.76084	8.78264	22.3058	5.01642	4.98205	14.9357	7.59848	10.3497	6.68039	29.8964	8.92196	8.98485	24.5432	49.2223	15.9144	10.4403	26.9484	84.661	12.4804	24.2446	6.2871	39.8407	6.25801	8.37057	13.4332	15.425	29.5921	10.2423	11.3124	10.9882	48.0726	52.9766	26.9756	38.3423	16.0312	29.1701
Biosynthesis_MCHI	Cell-Structure-Biosynthesis_MCLO	PWY-7323: superpathway of GDP-mannose-derived O-antigen building blocks biosynthesis	6726.14	4946.31	5916.07	6150.86	6552.81	5185.87	6136.79	3235.23	2276.66	6487.69	7039.51	6827.25	6734.48	4497.81	5363.84	5456.16	5956.04	3279.42	5895.2	7820.69	4616.59	5364.37	5477.81	3356.3	4543.59	5806.38	6510.68	5132.66	3931.37	2352.4	2276.45	5201.23	5347.4	4053.42	6512.14	6211.03	3921.75	4539.56	5187.3	5281.04	4459.15	5524.57	5006.41	5888.48	4272.4	4280.45	5243.2
Biosynthesis_MCHI	Cell-Structure-Biosynthesis_MCLO	PWY-7328: superpathway of UDP-glucose-derived O-antigen building blocks biosynthesis	1456.01	1972	1784.56	1873.18	1095.43	894.483	1053.94	1164.09	969.966	1730.93	1518.02	1400.14	1709.81	1339.63	1787.94	1808.09	2034.01	956.606	1644.34	1080.99	405.672	2305.05	2134.25	2045.53	2387.56	2105.54	1565.76	792.971	1922.91	672.793	715.315	2251.95	2048.5	1561.4	1690.34	1600.13	2218.82	2371.76	2188.35	1595.47	1748.31	1898.25	2038.41	2194.29	2237.62	1248.17	1364.32
Biosynthesis_MCHI	Cell-Structure-Biosynthesis_MCLO	OANTIGEN-PWY: O-antigen building blocks biosynthesis (E. coli)	1366.67	2340.62	1863.73	1561.35	2438.86	3461.03	2031.94	4426.04	5043.93	1726.29	1361.61	1881.28	2060.28	3743.73	3325.64	2440.5	1674.98	4026.41	2168.93	1149.06	3094.35	3332.17	2491.09	3715.51	3434.21	2995.78	2795.14	3079.19	3740.6	5092.51	5039.9	3466.8	3183.56	3475.35	2749.27	2564.01	3805.19	3832.62	2963.43	3075.73	3649.37	3043.81	3106.24	2442.46	3667.14	3015.59	2316.47
Biosynthesis_MCHI	Cell-Structure-Biosynthesis_MCLO	PWY-1121: suberin monomers biosynthesis	0	0	0	0	0	0	0	0	0	0	0	0	0	0	0	0	0	0	0	0	0	0	0	0	0	0	0	0	0	0	0	0	0	0	0	0	0	0	0	0	0	0	0	0	0	0	0
Biosynthesis_MCHI	Cell-Structure-Biosynthesis_MCLO	PWY-361: phenylpropanoid biosynthesis	0	0	0	0	0	0	0	0	0	0	0	0	0	0	0	0	0	0	0	0.191411	0	0	0	0	0	0	0.287333	0	0	0	0	0	0	0	0.0681656	0	0	0	0.939843	0.119847	0	0	0	0	0	0	0.0985335
Biosynthesis_MCHI	Cofactor-Biosynthesis_MCLO	PWY-6148: tetrahydromethanopterin biosynthesis	0	0	0	0	0	0	0	0	1.49096	0	0	0	0	0.916928	0	0	0	0	1.10256	0	0	0	0	0.329021	0.923499	0	0	0	3.42998	0.326394	0	0	0	0.76398	0	0	0.524129	0	0	1.92293	5.72657	0	0	0	0	0	0
Biosynthesis_MCHI	Cofactor-Biosynthesis_MCLO	MET-SAM-PWY: superpathway of S-adenosyl-L-methionine biosynthesis	5849.03	5796.96	5400.44	5797.66	5982.02	5942.75	5829.52	5377.83	5913	5907.22	5948.01	5680.1	5635.37	5166.62	5959.36	6144.94	5682.21	5612.8	5684.03	6046.71	5594.59	5376.2	5693.71	5842.88	5537.14	5552.68	5654.21	5722.56	5519.61	6058.84	5907.93	5688.61	5607.2	5621.61	5650.36	5620.64	5785.47	5458.03	6073.98	5641.97	5378.27	5485.9	5596.09	5578.19	5685.32	5252.3	5449.34
Biosynthesis_MCHI	Cofactor-Biosynthesis_MCLO	PWY-5198: factor 420 biosynthesis	0	0	0	0	0	0	0	0	43.0999	0	0	0	0	20.5675	0	0	0	0	0	0	4.08085	0	0	20.6032	4.00715	5.70527	2.0318	4.594	35.1801	0	4.58217	0	0	8.14732	0	0	11.933	34.0717	37.0739	35.1445	69.7839	3.80818	0	0	0	45.9426	16.0745
Biosynthesis_MCHI	Cofactor-Biosynthesis_MCLO	PWY-6174: mevalonate pathway II (archaea)	0	1.12992	0.885534	0.623969	0	0.321762	0	0	9.36068	0.503945	0.547125	0.116751	0	20.1423	0	0.259991	0.532215	0.709928	0.157193	0	7.74445	3.78224	0.170992	13.0062	8.56821	6.06705	7.7857	1.36561	24.0926	8.03	7.59939	3.84762	0.561962	0.249817	0.525597	0.407903	0.761776	0	1.43328	5.62068	24.7524	4.12371	0.359828	1.96798	0.484355	18.0665	5.62035
Biosynthesis_MCHI	Cofactor-Biosynthesis_MCLO	PWY-5499: vitamin B6 degradation	0	0	0	0	0	0	0	0	0	0	0	0	0	0	0	0	0	0	0	0	0	0	0	0	0	0	0	0	0	0	0	0	0	0	0	0	0	0	0	0.0196844	0	0	0	0	0	0	0
Biosynthesis_MCHI	Cofactor-Biosynthesis_MCLO	P241-PWY: coenzyme B biosynthesis	124.715	142.073	74.9687	74.3368	107.35	128.84	160.16	512.019	420.463	157.279	89.7181	120.598	104.364	251.66	106.54	95.1535	81.0386	97.4327	130.844	67.3367	456.913	124.968	141.478	355.23	244.28	160.997	83.3364	314.084	519.219	404.591	415.807	143.879	96.2744	362.204	201.148	189.574	219.45	287.697	229.571	235.811	351.171	169.502	142.861	178.268	236.999	250.243	120.307
Biosynthesis_MCHI	Cofactor-Biosynthesis_MCLO	PWY-4242: pantothenate and coenzyme A biosynthesis III	4344	4052.54	3980.84	4119.6	4152.13	3901.72	3884.81	3517.16	3729.63	3711.57	4281.78	4266.59	4453.61	3764.68	4274.75	4408.49	3985.37	3659.22	4458.8	4321.27	4121	3975.08	4118.48	3409.2	3348.14	4445.51	4309.65	3936.75	3498.51	4187.48	4188.94	4291.95	3921.73	3488.08	3868.42	3972.15	3899.62	3563.38	3791.89	3844.35	3478.07	4106.93	3981.84	4102.53	3938.13	4486.12	4577
Biosynthesis_MCHI	Cofactor-Biosynthesis_MCLO	PWY-4221: pantothenate and coenzyme A biosynthesis II (plants)	1.00468	4.35183	2.57591	2.99301	2.64647	6.07352	2.83757	11.6588	11.1829	2.14591	2.26724	3.92056	3.45658	3.08662	12.2508	2.27964	4.781	1.56016	4.35652	1.6424	5.9628	2.35384	2.41189	15.6165	7.64383	7.75205	3.73218	3.3459	16.0779	9.47796	8.64123	4.44941	5.82035	5.38622	9.08493	5.56328	8.9613	2.11727	5.08204	9.01166	4.21528	6.08054	4.67114	2.71675	5.75574	6.30982	1.39657
Biosynthesis_MCHI	Cofactor-Biosynthesis_MCLO	COA-PWY-1: coenzyme A biosynthesis II (mammalian)	5339.71	4847.88	4738.98	4919.53	5188.52	4839.74	4415.32	5076.07	4867.65	4593.33	4965.17	4837.87	5236.76	4725.41	4692.64	4984.08	4665.5	4235.69	4959.93	5412.15	4393.39	4781.79	4649.22	4452.81	4407.74	4828.63	4633.63	4078.08	4040.4	5124.64	4869.4	4856.51	4621.35	3960.06	4722.01	4707.96	4764.36	4687.34	4865.07	4396.26	4247.8	4765.39	4690.2	5019.12	4588.12	4914.38	4812.93
Biosynthesis_MCHI	Cofactor-Biosynthesis_MCLO	COA-PWY-1: coenzyme A biosynthesis II (mammalian)	5339.71	4847.88	4738.98	4919.53	5188.52	4839.74	4415.32	5076.07	4867.65	4593.33	4965.17	4837.87	5236.76	4725.41	4692.64	4984.08	4665.5	4235.69	4959.93	5412.15	4393.39	4781.79	4649.22	4452.81	4407.74	4828.63	4633.63	4078.08	4040.4	5124.64	4869.4	4856.51	4621.35	3960.06	4722.01	4707.96	4764.36	4687.34	4865.07	4396.26	4247.8	4765.39	4690.2	5019.12	4588.12	4914.38	4812.93
Biosynthesis_MCHI	Cofactor-Biosynthesis_MCLO	PANTOSYN-PWY: pantothenate and coenzyme A biosynthesis I	4547.67	4157.89	4171.21	4288.63	4544.72	4142.02	4378.49	3516.62	3745.56	3882.5	4543.57	4548.8	4649.83	3635.51	4236.5	4216.85	4182.35	3415.85	4411.04	4758.42	4689.86	4078.51	4267.74	3570.12	3754.98	4563.05	4666.11	4389.97	3642.73	4219.41	4160.17	4389.75	3977.05	3765.84	4254.19	4273.37	3910.17	3695.56	3775.23	3953.6	3502.09	4145.14	3920.24	4299.7	3714.72	4013.88	4368.48
Biosynthesis_MCHI	Cofactor-Biosynthesis_MCLO	HEMESYN2-PWY: heme biosynthesis II (anaerobic)	181.967	131.462	383.911	181.911	147.209	223.29	242.557	128.076	193.427	115.015	85.8474	165.732	189.22	416.857	293.058	261.593	258.082	916.524	152.375	264.369	201.719	435.145	138.619	200.347	245.744	221.014	178.264	228.124	154.569	90.1867	126.61	152.658	192.731	281.494	354.236	402.766	142.649	263.033	98.3201	77.4186	351.764	243.825	241.774	264.655	155.781	109.07	195.361
Biosynthesis_MCHI	Cofactor-Biosynthesis_MCLO	HEME-BIOSYNTHESIS-II: heme biosynthesis I (aerobic)	196.309	159.873	323.814	169.276	145.582	162.287	190.438	419.602	296.188	199.464	100.382	176.66	186.08	352.702	318.511	312.368	260.858	738.525	214.363	204.825	191.458	314.596	203.233	407.66	350.318	206.908	228.711	200.947	312.878	138.04	158.936	222.7	247.153	311.466	364.31	383.315	315.681	366.145	219.633	261.234	531.348	284.16	292.999	306.228	243.679	167.759	248.106
Biosynthesis_MCHI	Cofactor-Biosynthesis_MCLO	PWY-5918: superpathay of heme biosynthesis from glutamate	373.507	337.869	544.708	329.061	277.419	335.49	361.706	639.018	530.717	396.79	217.635	332.645	348.286	595.371	594.494	579.031	485.325	1165.09	439.986	376.418	388.328	555.503	400.691	781.011	646.685	377.695	389.446	396.702	579.026	293.568	327.166	447.655	474.298	587.466	621.533	679.014	603.2	639.555	413.528	525.171	923.455	519.645	550.908	530.919	492.358	378.46	519.626
Biosynthesis_MCHI	Cofactor-Biosynthesis_MCLO	PWY-5920: superpathway of heme biosynthesis from glycine	210.884	170.842	392.331	169.327	169.842	217.046	239.33	202.997	259.375	159.022	107.68	199.289	211.359	436.843	334.081	308.057	297.414	860.54	202.352	184.969	235.043	393.765	188.812	297.409	328.228	241.549	218.335	253.16	226.912	132.539	172.578	208.832	249.483	345.34	391.762	438.746	213.793	333.186	145.132	128.103	468.569	299.682	302.601	304.108	215.81	162.557	258.151
Biosynthesis_MCHI	Cofactor-Biosynthesis_MCLO	PWY0-1415: superpathway of heme biosynthesis from uroporphyrinogen-III	174.086	134.237	346.519	137.545	139.943	175.145	201.22	164.939	215.93	126.449	84.8011	166.103	175.83	390.098	277.119	254.769	248.412	776.056	160.549	154.019	190.103	342.347	150.962	236.802	269.857	206.031	185.666	208.247	182.937	104.387	139.223	166.076	203.786	286.042	341.546	378.845	169.052	279.726	115.085	98.969	384.912	250.001	247.949	258.198	171.322	125.259	204.315
Biosynthesis_MCHI	Cofactor-Biosynthesis_MCLO	PWY-7159: chlorophyllide a biosynthesis III (aerobic, light independent)	2.6665	16.6105	113.27	1.83552	40.1553	33.091	52.6919	31.5652	44.4282	31.7006	15.9318	39.6691	12.439	66.8388	7.43943	4.25072	6.37993	2.22583	31.4962	23.6491	8.51362	17.8384	10.5084	35.7303	62.1581	13.8507	12.6972	19.863	74.2492	26.653	31.1847	15.5735	20.2527	53.8604	52.1688	40.1152	15.6448	9.92498	14.6153	24.1679	167.318	13.9902	33.2277	40.0502	10.8861	7.80858	8.06612
Biosynthesis_MCHI	Cofactor-Biosynthesis_MCLO	PWY-5531: chlorophyllide a biosynthesis II (anaerobic)	2.6665	16.6105	113.27	1.83552	40.1553	33.091	52.6919	31.5652	44.4282	31.7006	15.9318	39.6691	12.439	66.8388	7.43943	4.25072	6.37993	2.22583	31.4962	23.6491	8.51362	17.8384	10.5084	35.7303	62.1581	13.8507	12.6972	19.863	74.2492	26.653	31.1847	15.5735	20.2527	53.8604	52.1688	40.1152	15.6448	9.92498	14.6153	24.1679	167.318	13.9902	33.2277	40.0502	10.8861	7.80858	8.06612
Biosynthesis_MCHI	Cofactor-Biosynthesis_MCLO	CHLOROPHYLL-SYN: chlorophyllide a biosynthesis I (aerobic, light-dependent)	2.6613	16.4759	91.593	1.83225	37.8003	31.1386	39.871	30.1858	42.3928	29.8018	15.2604	38.0857	12.2454	61.7789	7.32649	4.23052	6.31848	2.22119	30.4709	21.536	8.44141	17.2162	10.2163	35.0413	58.3355	13.3954	12.1649	19.4724	68.8199	26.0257	30.4426	15.3109	19.6742	49.8157	49.9394	38.7537	15.3495	9.79935	14.3779	23.7931	154.911	13.6907	32.1291	38.2522	10.7674	7.72935	7.94314
Biosynthesis_MCHI	Cofactor-Biosynthesis_MCLO	PWY-5529: superpathway of bacteriochlorophyll a biosynthesis	4.54396	24.8879	27.0032	3.10173	19.2583	16.0038	9.91263	15.725	28.7268	13.7873	9.2329	26.6464	14.851	22.2113	8.93503	6.09441	9.58884	3.86586	23.2009	4.72959	12.6739	12.6847	10.4708	41.8578	32.362	11.4207	8.66684	23.0795	30.579	28.276	32.6633	18.1406	19.2441	21.2527	32.9461	28.5983	17.863	14.1279	16.5683	29.1071	60.2927	15.3403	27.133	23.863	14.7144	11.1532	10.1176
Biosynthesis_MCHI	Cofactor-Biosynthesis_MCLO	PWY-6823: molybdenum cofactor biosynthesis	138.332	76.4656	162.182	100.989	62.8772	92.5794	105.664	49.6598	71.7565	71.7433	47.9456	88.5277	46.4823	105.752	138.69	116.043	137.749	459.669	67.6688	98.4893	76.277	118.919	73.793	199.868	127.384	72.6598	92.2553	115.82	123.204	112.075	102.157	85.2064	88.6343	115.495	154.304	192.191	106.316	55.8151	74.0199	79.719	160.056	129.957	114.283	90.8604	77.9316	95.6786	96.8643
Biosynthesis_MCHI	Cofactor-Biosynthesis_MCLO	PWY-7377: cob(II)yrinate a,c-diamide biosynthesis I (early cobalt insertion)	39.8441	62.21	19.0724	17.2264	13.096	16.7369	24.0845	69.3046	107.321	52.7971	22.0409	16.8736	21.1872	65.9449	53.7156	17.1346	17.5393	31.4674	28.4224	21.2632	46.0212	30.453	36.7283	86.269	62.9022	40.9727	21.7455	31.1649	83.7112	114.968	107.87	27.6695	36.2268	88.2661	22.6886	20.8802	69.054	46.2614	33.2418	59.3756	81.4793	43.7326	53.1025	37.0052	56.1821	53.2725	38.0739
Biosynthesis_MCHI	Cofactor-Biosynthesis_MCLO	PWY-7376: cob(II)yrinate a,c-diamide biosynthesis II (late cobalt incorporation)	0	0.493864	0.228507	0.22395	0	3.86506	1.18451	0	0	0.33842	0	0.701894	0	1.54436	0.732694	0	0.582509	1.29669	0	0.119965	0	0.693308	0.22166	0	0.97341	0	0.895628	1.24141	0.553858	0	0	0	0.603203	3.37001	0.823189	1.2552	0	0	0.81249	0.446807	0.889279	0.378676	0	0.755836	0.743838	0.664544	0
Biosynthesis_MCHI	Cofactor-Biosynthesis_MCLO	PWY-5189: tetrapyrrole biosynthesis II (from glycine)	700.876	1149.13	824.83	690.292	572.91	949.208	679.599	810.606	880.312	870.644	719.397	640.135	696.668	856.553	1134.73	1057.51	928.679	1654.7	1107.25	591.769	1011.04	889.788	925.173	1611.54	1181.07	632.881	594.523	894.231	1062.64	945.204	829.444	1156.07	959.891	1183.48	866.067	1019.75	1304.14	986.967	881.186	1324.64	1630.98	904.858	1081.6	800.545	1240.14	1814.31	1471.6
Biosynthesis_MCHI	Cofactor-Biosynthesis_MCLO	PWY-5188: tetrapyrrole biosynthesis I (from glutamate)	997.203	1582.7	1156.4	979.4	822.083	1318.77	974.1	1118.21	1203.35	1216.49	1024.23	915.969	989.567	1181.54	1559.22	1467.08	1299.06	2160.75	1537.6	856.251	1399.73	1239.99	1288.34	2095.17	1590	903.501	851.215	1266.22	1444.91	1288.33	1145.71	1582.98	1323.55	1628.91	1214.39	1422.4	1765.55	1367.5	1212.6	1798.31	2170.26	1269.29	1493.35	1128.29	1667.49	2374.56	1985.4
Biosynthesis_MCHI	Cofactor-Biosynthesis_MCLO	PWY-7436: vitamin E biosynthesis (tocotrienols)	0	0	0	0	0	0	0	0	0	0	0	0	0	0	0	0	0	0	0	0	0	0	0	0	0	0	0	0	0	0	0	0	0	0	0	0	0	0	0	0	0	0.0221794	0	0	0	0	0
Biosynthesis_MCHI	Cofactor-Biosynthesis_MCLO	PWY-1422: vitamin E biosynthesis (tocopherols)	0	0	0	0	0	0	0	0	0	0	0	0	0	0	0	0	0	0	0	0	0	0	0	0	0	0	0	0	0	0	0	0	0	0	0	0	0	0	0	0	0	0.078181	0	0	0	0	0
Biosynthesis_MCHI	Cofactor-Biosynthesis_MCLO	UBISYN-PWY: superpathway of ubiquinol-8 biosynthesis (prokaryotic)	3.8232	7.06499	147.134	0	83.5553	25.6831	15.507	0	18.7644	29.8458	7.40243	13.9857	0	55.459	40.5289	1.10065	17.3024	3.47216	33.1859	24.854	20.9328	11.6023	18.3526	2.91954	14.9302	6.62517	0.770439	6.9057	95.3187	9.23989	15.2462	12.7972	25.8516	72.9844	44.7652	13.3913	21.5209	7.32597	9.79551	27.1509	200.138	11.1054	19.9187	35.2471	8.46786	23.0118	5.41413
Biosynthesis_MCHI	Cofactor-Biosynthesis_MCLO	PWY3O-19: ubiquinol-6 biosynthesis from 4-hydroxybenzoate (eukaryotic)	130.884	119.096	124.111	77.6565	115.248	62.529	42.9885	0	0.460369	50.0746	71.5535	201.114	220.889	263.518	19.7384	37.5471	41.276	17.9582	147.597	11.6592	45.2779	213.958	175.651	120.911	178.989	78.0838	47.8321	122.37	134.049	1.03667	29.7216	124.42	82.1209	111.272	76.9308	150.992	116.346	0	98.9928	153.577	162.163	210.104	193.177	173.034	102.724	197.1	58.9658
Biosynthesis_MCHI	Cofactor-Biosynthesis_MCLO	PWY-7235: superpathway of ubiquinol-6 biosynthesis (eukaryotic)	0	0	0	0	0	0	0	0	0	0	0	0	0	0	0	0	0	0	0	0	0	0	0	0	0	0	0	0	0	0	0	0	0	0	0	0	0	31.0055	0	0	0	0	0	0	0	0	0
Biosynthesis_MCHI	Cofactor-Biosynthesis_MCLO	PWY-6708: ubiquinol-8 biosynthesis (prokaryotic)	130.884	119.114	175.728	0	132.259	63.1003	42.9885	0	34.0985	61.2892	72.1652	201.114	0	265.713	40.1714	37.5471	43.9665	17.9582	148.639	24.7557	45.2779	213.958	175.666	120.911	189.181	78.2156	47.8321	122.37	150.747	0	29.7216	124.709	87.7028	129.836	94.5801	150.992	118.132	29.0925	99.7373	154.251	221.338	210.137	193.384	175.953	102.86	197.1	58.9658
Biosynthesis_MCHI	Cofactor-Biosynthesis_MCLO	PWY-5873: ubiquinol-7 biosynthesis (eukaryotic)	130.884	119.096	124.111	0	115.248	62.529	0	0	0.460369	50.0746	0	201.114	0	0	0	0	41.276	17.9582	147.597	0	0	213.958	175.651	0	0	0	47.8321	122.37	0	1.03667	29.7216	0	0	0	76.9308	150.992	116.346	0	0	153.577	162.163	210.104	0	173.034	102.724	0	58.9658
Biosynthesis_MCHI	Cofactor-Biosynthesis_MCLO	PWY-5872: ubiquinol-10 biosynthesis (eukaryotic)	5.54585	5.9263	3.49479	0	6.5712	10.0554	0	0	0.564773	5.33179	0	9.31261	0	0	0	0	6.99183	6.15549	7.38864	0	0	9.3225	7.95468	0	0	0	19.237	34.932	0	1.28108	20.7271	0	0	0	8.37314	10.9167	11.9117	0	0	9.33058	5.91843	6.99441	0	8.53037	11.8927	0	5.90284
Biosynthesis_MCHI	Cofactor-Biosynthesis_MCLO	PWY-5871: ubiquinol-9 biosynthesis (eukaryotic)	130.884	119.114	175.728	0	132.259	63.1003	0	0	9.80046	61.2892	0	201.114	0	0	0	0	43.9665	17.9582	148.639	0	0	213.958	175.666	0	0	0	47.8321	122.37	0	1.03667	29.7216	0	0	0	94.5801	150.992	118.132	0	0	154.251	221.338	210.137	0	175.953	102.86	0	58.9658
Biosynthesis_MCHI	Cofactor-Biosynthesis_MCLO	PWY-5870: ubiquinol-8 biosynthesis (eukaryotic)	4.27855	5.41415	134.654	0	79.8144	21.7712	0	0	9.20676	26.9292	0	0.107387	0	0	0	0	4.95016	0.207378	16.9759	0	0	0.713872	1.06495	0	0	0	1.12292	1.41866	0	1.20276	0.540919	0	0	0	36.454	10.2198	7.50557	0	0	3.12373	189.922	2.66693	0	20.9758	0.75534	0	0.458168
Biosynthesis_MCHI	Cofactor-Biosynthesis_MCLO	PWY-5857: ubiquinol-10 biosynthesis (prokaryotic)	130.884	119.096	124.111	77.6565	115.248	62.529	42.9885	2.39687	34.0985	50.0746	71.5535	201.114	220.889	263.518	40.1714	37.5471	41.276	17.9582	147.597	20.3821	45.2779	213.958	175.651	120.911	178.989	78.0838	47.8321	122.37	134.049	23.0039	29.7216	124.42	82.1209	111.272	76.9308	150.992	116.346	29.0925	98.9928	153.577	176.548	210.104	193.177	173.034	102.724	197.1	58.9658
Biosynthesis_MCHI	Cofactor-Biosynthesis_MCLO	PWY-5856: ubiquinol-9 biosynthesis (prokaryotic)	39.8824	38.3087	102.554	20.1931	24.221	19.5076	23.3619	0	10.7457	19.907	3.52783	22.2466	39.3359	43.3014	20.2344	9.24424	13.6871	14.9175	27.933	18.3434	16.9135	20.259	14.51	24.3518	11.4182	17.7148	7.29066	5.23066	31.5814	20.4978	14.8328	32.5709	18.6374	60.2627	29.2806	16.4606	16.8274	5.68726	19.3788	21.6418	175.597	10.7077	16.7868	28.2357	15.2807	14.8796	9.96332
Biosynthesis_MCHI	Cofactor-Biosynthesis_MCLO	PWY-5855: ubiquinol-7 biosynthesis (prokaryotic)	130.884	119.096	124.111	77.6565	115.248	62.529	42.9885	2.39687	34.0985	50.0746	71.5535	201.114	220.889	263.518	40.1714	37.5471	41.276	17.9582	147.597	20.3821	45.2779	213.958	175.651	120.911	178.989	78.0838	47.8321	122.37	134.049	23.0039	29.7216	124.42	82.1209	111.272	76.9308	150.992	116.346	29.0925	98.9928	153.577	176.548	210.104	193.177	173.034	102.724	197.1	58.9658
Biosynthesis_MCHI	Cofactor-Biosynthesis_MCLO	PWY-5864: superpathway of plastoquinol biosynthesis	0	0.109085	0.0320772	0.0496112	0.11659	0	0.168747	0	0.709794	1.16865	0.54156	0.115964	0	0.171219	0.224685	1.41416	0.143259	0.194968	0.324427	0	0	0	0.108087	0.367121	0.59856	0.719634	0.399726	0.3737	0.264145	0	0	0.193803	0.289827	0.145968	0.154076	0.596272	1.25468	0	0.369529	0.481923	0.107153	0.478329	1.18335	0.186552	0.999718	0.246937	0.131385
Biosynthesis_MCHI	Cofactor-Biosynthesis_MCLO	PWY-5863: superpathway of phylloquinol biosynthesis	3.20421	24.5079	374.644	23.4347	114.101	45.2454	51.0591	9.59828	95.1477	61.0136	52.7662	43.985	38.4599	84.281	221.449	129.975	34.4585	710.015	115.505	167.075	106.688	382.801	86.9994	27.9487	121.651	44.7115	19.1196	72.1416	92.4416	35.5408	45.9583	50.4894	160.469	146.537	94.7883	13.1126	70.6013	144.306	11.7147	31.3299	507.678	30.7895	126.834	242.033	34.357	57.576	23.6697
Biosynthesis_MCHI	Cofactor-Biosynthesis_MCLO	PWY-6263: superpathway of menaquinol-8 biosynthesis II	119.44	173.613	177.855	88.848	167.024	94.5444	138.306	101.441	62.123	71.5126	95.1824	164.642	367.743	370.616	39.6744	45.8246	35.7682	39.2752	177.868	24.478	46.0322	478.842	210.759	280.759	270.066	126.225	69.4794	169.858	189.532	85.6637	124.631	231.934	121.801	381.123	102.141	227.636	193.258	223.698	181.14	243.059	276.596	339.469	391.771	249.84	190.75	243.06	148.618
Biosynthesis_MCHI	Cofactor-Biosynthesis_MCLO	PWY-5899: superpathway of menaquinol-13 biosynthesis	8.39907	63.5079	838.291	60.8438	287.423	116.361	131.861	25.0013	218.786	154.935	135.723	113.759	99.5551	208.133	521.864	318.623	89.1471	1227.07	287.837	414.977	267.844	859.39	219.567	71.4308	296.772	115.005	49.7798	182.377	224.428	89.162	113.121	129.387	386.675	345.182	238.968	34.2278	177.368	348.857	30.541	80.6262	946.563	79.5967	310.795	574.484	88.082	144.966	61.3979
Biosynthesis_MCHI	Cofactor-Biosynthesis_MCLO	PWY-5898: superpathway of menaquinol-12 biosynthesis	8.39907	63.5079	838.291	60.8438	287.423	116.361	131.861	25.0013	218.786	154.935	135.723	113.759	99.5551	208.133	521.864	318.623	89.1471	1227.07	287.837	414.977	267.844	859.39	219.567	71.4308	296.772	115.005	49.7798	182.377	224.428	89.162	113.121	129.387	386.675	345.182	238.968	34.2278	177.368	348.857	30.541	80.6262	946.563	79.5967	310.795	574.484	88.082	144.966	61.3979
Biosynthesis_MCHI	Cofactor-Biosynthesis_MCLO	PWY-5897: superpathway of menaquinol-11 biosynthesis	8.39907	63.5079	838.291	60.8438	287.423	116.361	131.861	25.0013	218.786	154.935	135.723	113.759	99.5551	208.133	521.864	318.623	89.1471	1227.07	287.837	414.977	267.844	859.39	219.567	71.4308	296.772	115.005	49.7798	182.377	224.428	89.162	113.121	129.387	386.675	345.182	238.968	34.2278	177.368	348.857	30.541	80.6262	946.563	79.5967	310.795	574.484	88.082	144.966	61.3979
Biosynthesis_MCHI	Cofactor-Biosynthesis_MCLO	PWY-5896: superpathway of menaquinol-10 biosynthesis	8.15695	24.1683	325.07	14.9804	32.0101	87.0383	57.27	25.202	137.724	63.0425	89.4752	79.8527	70.0136	108.995	297.696	182.391	30.5555	1062.37	65.8313	105.564	180.104	228.432	111.397	64.0623	92.3233	84.697	45.3715	127.895	165.514	85.2356	86.5035	90.0579	175.948	134.81	110.892	28.7324	128.996	93.7073	17.8423	43.3649	389.458	34.1828	46.5844	177.115	54.3268	37.1419	29.8543
Biosynthesis_MCHI	Cofactor-Biosynthesis_MCLO	PWY-5850: superpathway of menaquinol-6 biosynthesis I	6.17072	32.5384	325.07	14.9804	32.0101	87.0383	90.9794	25.7929	137.724	63.0425	89.4752	79.8527	29.1175	108.995	297.696	182.391	42.8618	1062.37	65.8313	105.564	180.104	228.432	111.397	60.4412	113.063	74.5012	39.5615	119.652	165.514	76.0819	92.7089	90.0579	175.948	174.808	110.892	17.9402	128.996	45.8272	17.6204	43.3649	389.458	38.161	57.3167	177.115	54.3268	46.1253	36.6924
Biosynthesis_MCHI	Cofactor-Biosynthesis_MCLO	PWY-5845: superpathway of menaquinol-9 biosynthesis	8.80766	50.3795	325.07	25.6215	77.4959	99.7102	110.851	27.974	186.04	63.0425	89.4752	79.8527	82.8203	118.108	297.696	182.391	77.7197	1062.37	93.0507	105.564	231.781	228.432	111.397	69.2928	235.494	111.94	53.2526	177.678	182.81	94.7928	114.622	90.0579	175.948	295.696	110.892	28.5091	128.996	124.708	27.6807	69.4257	389.458	44.3512	93.0417	177.115	65.4225	127.72	62.5967
Biosynthesis_MCHI	Cofactor-Biosynthesis_MCLO	PWY-5840: superpathway of menaquinol-7 biosynthesis	9.59562	72.3369	921.316	69.3429	324.831	132.217	149.963	28.5106	243.55	175.692	154.311	129.458	113.355	234.773	581.399	358.581	101.497	1297.07	324.49	468.011	302.858	937.42	248.012	81.1306	333.186	130.791	56.7871	206.674	252.187	100.822	127.541	146.932	433.121	384.952	270.251	39.0556	200.526	390.372	34.846	91.7286	1017.09	90.5851	349.125	639.633	100.08	164.219	69.9778
Biosynthesis_MCHI	Cofactor-Biosynthesis_MCLO	PWY-5838: superpathway of menaquinol-8 biosynthesis I	9.46537	68.3355	783.048	68.0289	268.517	115.004	137.363	28.1564	227.264	139.61	124.937	112.812	107.361	230.963	514.444	332.976	99.1619	1222.13	245.185	407.809	267.254	754.696	204.63	79.9758	307.952	124.346	55.3608	198.574	237.621	97.3759	119.074	135.571	369.282	365.53	255.485	38.7617	187.956	341.106	34.2302	87.5055	871.957	87.8191	316.522	504.775	95.1654	153.147	68.0252
Biosynthesis_MCHI	Cofactor-Biosynthesis_MCLO	PWY-5862: superpathway of demethylmenaquinol-9 biosynthesis	5.87659	33.7663	223.473	17.1241	51.9601	67.0521	74.5643	18.7057	128.133	42.3328	60.1068	53.5098	55.4939	79.9911	204.445	123.988	52.1652	833.366	62.5707	70.9036	157.137	155.355	74.9545	46.6999	160.865	75.3602	35.6602	119.91	124.726	64.1012	77.7605	60.5445	119.456	203.326	74.6826	19.0581	87.3042	84.2116	18.5176	46.668	275.86	29.6905	62.6348	120.111	43.9906	86.5636	41.9839
Biosynthesis_MCHI	Cofactor-Biosynthesis_MCLO	PWY-5861: superpathway of demethylmenaquinol-8 biosynthesis	6.31581	45.8889	563.056	45.6575	182.618	77.44	92.5968	18.828	157.682	94.5795	84.1847	75.7572	72.0459	158.838	361.224	230.095	66.6821	984.855	167.237	279.924	181.657	538.241	138.766	53.9906	211.969	83.8036	37.0785	134.207	163.266	65.8737	80.8354	91.5316	255.891	253.225	174.382	25.9374	128.097	235.616	22.9178	58.9487	669.437	59.0305	218.21	353.579	64.2414	104.143	45.6488
Biosynthesis_MCHI	Cofactor-Biosynthesis_MCLO	PWY-7373: superpathway of demethylmenaquinol-6 biosynthesis II	45.549	72.7138	20.7296	13.9253	19.7493	25.9124	31.079	53.9139	27.3513	42.6805	16.2375	36.0446	19.6667	102.585	11.5257	12.4788	15.4807	18.8415	31.6909	9.31841	22.0064	26.601	36.4962	105.093	68.1669	30.5371	18.6553	45.5248	71.1821	33.4342	52.5337	36.7883	36.1867	63.4451	26.1702	48.3608	76.9597	93.1094	28.7033	60.8076	62.6974	72.311	76.2691	52.9277	63.3756	133.058	53.7851
Biosynthesis_MCHI	Cofactor-Biosynthesis_MCLO	PWY-5860: superpathway of demethylmenaquinol-6 biosynthesis I	4.11618	21.7672	223.473	10.0017	21.3904	58.4659	61.0993	17.2432	94.0475	42.3328	60.1068	53.5098	19.4462	73.7284	204.445	123.988	28.6813	833.366	44.1556	70.9036	121.643	155.355	74.9545	40.6776	76.2558	49.9914	26.4617	80.4269	112.676	51.3033	62.6832	60.5445	119.456	118.677	74.6826	11.9807	87.3042	30.6952	11.7728	29.0594	275.86	25.5317	38.4406	120.111	36.4764	30.9331	24.5482
Biosynthesis_MCHI	Cofactor-Biosynthesis_MCLO	PWY-5837: 1,4-dihydroxy-2-naphthoate biosynthesis I	2.80401	21.4728	334.272	20.5287	100.483	39.7203	44.9381	8.4052	83.9711	53.5574	46.2815	38.5561	33.7045	73.989	195.803	114.307	30.2112	652.985	101.691	147.218	93.815	345.152	76.5643	24.5065	107.129	39.1941	16.7399	63.2958	81.3408	31.1778	40.3337	44.2865	141.473	129.445	83.3681	11.4851	62.1135	127.635	10.2573	27.4528	458.93	26.9863	111.676	214.502	30.1188	50.5225	20.7299
Biosynthesis_MCHI	Cofactor-Biosynthesis_MCLO	PWY-5791: 1,4-dihydroxy-2-naphthoate biosynthesis II (plants)	2.80401	21.4728	334.272	20.5287	100.483	39.7203	44.9381	8.4052	83.9711	53.5574	46.2815	38.5561	33.7045	73.989	195.803	114.307	30.2112	652.985	101.691	147.218	93.815	345.152	76.5643	24.5065	107.129	39.1941	16.7399	63.2958	81.3408	31.1778	40.3337	44.2865	141.473	129.445	83.3681	11.4851	62.1135	127.635	10.2573	27.4528	458.93	26.9863	111.676	214.502	30.1188	50.5225	20.7299
Biosynthesis_MCHI	Cofactor-Biosynthesis_MCLO	PWY-7374: 1,4-dihydroxy-6-naphthoate biosynthesis I	9.87395	16.7553	6.98694	11.6029	5.41295	2.72891	6.94955	44.844	26.4891	11.3793	6.82757	6.96369	7.17357	11.5431	5.17757	8.59005	6.14985	6.47236	56.083	4.42651	6.68755	6.95707	11.551	16.6129	13.3756	6.66094	6.09072	33.1608	27.1289	22.368	62.7139	5.3882	7.5117	7.43159	4.18363	5.50354	15.0219	16.3506	6.36644	58.7601	39.6387	10.3639	15.2633	8.50287	21.3671	30.5551	12.2319
Biosynthesis_MCHI	Cofactor-Biosynthesis_MCLO	PWY-7371: 1,4-dihydroxy-6-naphthoate biosynthesis II	226.206	243.75	141.116	82.638	169.174	92.5701	78.7227	77.721	31.4492	68.486	131.22	353.732	564.251	218.547	35.7371	40.4338	34.5928	31.5334	361.259	22.275	25.2593	579.46	464.479	234.45	241.897	107.743	55.8374	92.3147	87.8095	35.635	70.7357	285.138	107.571	238.07	84.6345	181.184	177.954	215.769	161.4	206.101	175.063	371.135	397.227	265.287	184.591	234.059	128.406
Biosynthesis_MCHI	Cofactor-Biosynthesis_MCLO	PWY-7269: NAD/NADP-NADH/NADPH mitochondrial interconversion (yeast)	11.5699	30.4017	160.921	12.1139	38.3716	31.9111	38.6875	111.443	107.774	37.6569	8.81149	12.6691	26.8701	38.441	41.605	11.4285	27.8151	19.5074	45.609	47.4536	24.1012	31.7325	22.2094	65.8261	50.6275	30.1734	29.3909	50.4064	76.0512	56.0613	53.8426	25.3335	18.3536	47.6003	47.5242	26.6659	36.4501	33.3482	32.9768	46.3942	200.967	27.7496	28.3603	25.8293	38.9839	43.4218	37.3499
Biosynthesis_MCHI	Cofactor-Biosynthesis_MCLO	PWY-7268: NAD/NADP-NADH/NADPH cytosolic interconversion (yeast)	2.354	15.171	10.6994	4.69371	4.38434	35.4335	5.96131	21.6054	43.7353	3.66546	3.5326	3.84121	1.25922	14.7956	38.3601	4.08214	6.47815	4.12196	40.0383	1.77978	18.2723	16.8743	8.31072	30.8402	15.5133	9.22931	13.0196	38.6912	33.3524	31.2793	34.1001	5.57803	3.88139	32.0515	12.4328	10.2944	19.4882	14.4413	24.8226	14.8335	11.8607	7.36994	3.2919	4.32245	8.82562	19.8757	19.534
Biosynthesis_MCHI	Cofactor-Biosynthesis_MCLO	PWY-7245: superpathway NAD/NADP - NADH/NADPH interconversion (yeast)	2.76421	10.007	13.6708	2.64596	5.43348	15.5825	7.21056	25.5475	46.0033	4.59061	3.71743	4.01498	1.62824	15.7134	27.8815	4.39703	7.47958	4.81876	10.2159	2.31542	15.0779	3.955	5.25119	15.0223	17.1909	10.2266	13.4103	25.5941	34.4743	30.4421	32.0204	6.48774	4.53691	29.5411	14.1258	10.9228	19.1767	12.1546	17.2376	16.3177	15.2295	7.5049	4.07484	5.18624	5.96545	14.3515	16.693
Biosynthesis_MCHI	Cofactor-Biosynthesis_MCLO	PWY-5381: pyridine nucleotide cycling (plants)	1.39904	5.04821	0.353415	0.0964725	0.431922	0	1.38049	0	1.17306	2.50956	2.12973	1.52887	0	0.515275	0	0.955397	0.146366	0.360308	0	0.132857	2.21169	1.38287	3.98668	6.61394	6.6402	0.231743	0.344202	3.00552	2.47772	3.36124	3.40802	1.16358	1.07875	6.50497	0.281169	1.05497	0.669884	10.072	0.227701	0.293156	0.722605	1.87527	9.75593	0.752855	1.22008	0.75351	1.89492
Biosynthesis_MCHI	Cofactor-Biosynthesis_MCLO	PWY-5083: NAD/NADH phosphorylation and dephosphorylation	1.56972	37.4346	389.581	123.916	115.859	218.416	79.7792	115.809	211.527	130.411	127.735	113.267	143.856	826.901	158.683	263.679	70.401	1193.73	106.628	99.5549	138.659	575.1	145.629	263.566	235.92	844.172	1009.99	225.235	462.326	781.435	321.784	212.5	238.151	318.662	219.623	166.241	153.039	58.2894	52.6975	83.251	458.917	479.225	193.634	142.114	205.752	109.384	67.3711
Biosynthesis_MCHI	Cofactor-Biosynthesis_MCLO	PYRIDNUCSYN-PWY: NAD biosynthesis I (from aspartate)	4320.66	4126.5	3828.13	3738.62	4600.87	4449.54	4557.67	2987.98	2973.04	3872.89	4280.23	4064.14	3941.31	3592.76	3979.31	3724.28	4252.97	3411.36	4483.8	4516.32	4917.48	3950.46	4240.96	3849.76	3896.88	4503.93	5137.07	4734.42	3756.83	3755.05	3510.47	4129.29	3776.48	3960.54	4195.05	4318.76	4036.84	4173.5	4466.56	4089.03	3575.59	3920.26	3827.52	4371.66	3870.29	4316.81	4650.48
Biosynthesis_MCHI	Cofactor-Biosynthesis_MCLO	PYRIDNUCSAL-PWY: NAD salvage pathway I	296.413	444.709	979.374	707.028	461.503	926.855	776.237	574.136	685.406	807.349	849.239	1065.71	1140.83	2371.68	944.329	546.299	1010.61	1889.73	417.812	1452.56	2134.77	1196.69	832.374	1733.92	1419.46	529.687	562.087	1309	1444.47	1004.51	985.587	1197.44	1287.74	1467.51	858.403	1186.6	1310.18	2003.85	875.672	1455.77	1555.89	872.582	903.974	886.012	1070.25	1024.9	851.275
Biosynthesis_MCHI	Cofactor-Biosynthesis_MCLO	NAD-BIOSYNTHESIS-II: NAD salvage pathway II	2841.87	2329.68	3041.57	3162.73	3383.24	2624.81	3623.79	1121.21	1072.12	2711.26	3349.22	3573.92	3229.1	2043.63	2540.28	2717	2929.22	1958.39	2790.49	3907.1	3387.08	2431.71	2754.02	1163.85	2044.13	3078.03	3519.91	3238.92	1677.27	1461.69	1454.01	2489.38	2503.11	2196.73	2765.44	2408.32	1894.87	1950.26	2346.71	2645.3	2112.75	2483.02	2284.14	2579.93	1948.23	2266.51	3071.59
Biosynthesis_MCHI	Cofactor-Biosynthesis_MCLO	NADSYN-PWY: NAD biosynthesis II (from tryptophan)	0	0	0	0	0	0.0953848	0	0	0	0	0	0	0	0	0	0	0	0	0	0.0742828	0	0	0	0	0	1.01846	1.43836	0	0.343979	0	0	0.948777	0	0	0.0979894	1.80196	0	0	0	1.8339	4.63183	7.49834	0	0	0	0	0
Biosynthesis_MCHI	Cofactor-Biosynthesis_MCLO	PWY-3502: superpathway of NAD biosynthesis in eukaryotes	0	0	0	0	0	0.119226	0	0	0	0	0	0	0	0	0	0	0	0	0	0.0928516	0	0	0	0	0	1.27167	1.79523	0	0.429934	0	0	1.18558	0	0	0.122481	2.25099	0	0	0	2.29122	5.78314	9.33736	0	0	0	0	0
Biosynthesis_MCHI	Cofactor-Biosynthesis_MCLO	P261-PWY: coenzyme M biosynthesis I	22.1643	19.2117	4.9578	10.5261	2.41353	1.39696	3.94635	93.0063	93.7129	14.1035	11.093	15.367	0	74.0322	0.509217	2.58493	10.5387	3.81458	18.3402	9.13963	11.1986	10.5179	14.307	45.1548	9.70065	25.9288	5.16345	45.2346	67.9103	36.2734	38.9177	13.0516	18.4078	18.0024	3.20367	4.93405	41.8698	14.3207	45.4531	54.3787	107.479	11.0914	7.51886	13.6147	9.26831	61.4313	34.5684
Biosynthesis_MCHI	Cofactor-Biosynthesis_MCLO	PYRIDOXSYN-PWY: pyridoxal 5'-phosphate biosynthesis I	2777.47	1803.92	2694.52	3333.24	2787.77	2101.69	1477.3	747.361	459.966	1685.47	2016.42	4126.81	3146.11	2481.44	2422.7	2565.72	1477.8	1342.04	2289.85	3174.41	318.303	1876.04	2110.57	1318.24	2249.67	1885.14	1704.29	864.52	1635.21	1137.99	559.772	2391.88	2098.97	1007.12	2353.62	1644.4	1340.05	1371.89	1468.98	1501.92	1759.36	1947.12	1826.2	2678.35	1913.34	586.532	777.748
Biosynthesis_MCHI	Cofactor-Biosynthesis_MCLO	PWY-7204: pyridoxal 5'-phosphate salvage II (plants)	45.6323	72.0713	445.365	121.687	87.7505	23.5715	19.7313	50.3474	131.075	101.042	11.9179	82.0773	53.3251	420.596	210.923	61.8001	47.8996	83.1548	110.041	131.126	46.6128	99.6153	51.0442	60.8894	111.769	19.5961	9.78489	60.1377	178.553	43.6541	59.757	53.7136	90.1793	134.753	125.993	97.0031	86.0716	36.2409	50.7608	36.3414	445.773	50.5653	52.2581	64.9816	36.3924	46.3671	46.0947
Biosynthesis_MCHI	Cofactor-Biosynthesis_MCLO	PWY0-845: superpathway of pyridoxal 5'-phosphate biosynthesis and salvage	2730.05	1880.64	2641.47	3136.51	2614.05	2170.14	1668.88	839.092	549.994	1841.29	2188.13	3417.87	2494.51	2460.01	2505.08	2466.16	1631.05	1576.04	2279.8	3033.44	385.453	1819.58	2061.72	1444.97	2209.78	2050.73	1966.78	1022.33	1662.1	1306.55	676.754	2456.5	2179.24	1152.97	2366.8	1763.29	1487.55	1439.64	1658.41	1683.9	1884.32	1982.52	1918.84	2414.88	1928.35	716.646	937.565
Biosynthesis_MCHI	Cofactor-Biosynthesis_MCLO	PWY-6857: retinol biosynthesis	2.24322	6.24628	0.840603	0.977	1.96144	1.71982	18.6656	28.5678	23.766	2.63155	4.50846	0.578534	4.59432	5.51135	1.62428	1.64436	9.35181	9.37967	2.28258	0.523063	4.72363	10.4734	4.81482	5.60295	2.04143	6.27512	2.7263	7.3896	10.1222	14.3614	12.0917	3.69225	1.1877	9.94762	1.80533	2.64953	3.99583	1.46109	3.53233	5.20924	10.2932	3.6142	4.50641	0.787723	2.88494	4.06269	3.7139
Biosynthesis_MCHI	Cofactor-Biosynthesis_MCLO	PWY-6861: the visual cycle I (vertebrates)	0	0	0	0	0	0	0	0	0	0	0	0	0	0	0	0	0	0.513931	0	0	0	0	0	0	0	0	0	0	0	0	0	0	0	0	0	0	0	0	0	0	0	0	0	0	0	0	0
Biosynthesis_MCHI	Cofactor-Biosynthesis_MCLO	PWY-7357: thiamin formation from pyrithiamine and oxythiamine (yeast)	2958.27	3417.42	2314.15	2149.04	2090.95	3315.79	1584.3	2935.97	4092.2	2173.56	2101.72	2095.36	1636.85	3212.74	3167.58	3520.32	2623.77	4128.05	3078.19	1393.9	5384.27	2882.05	3146.16	4377.63	3204.76	5090.33	6158.97	6518.61	3585.56	4757.03	4925.27	2929.76	3006.47	4081.82	2216.9	2678.81	3508.86	3380	3971.84	5277.67	3354.5	2890.19	3258.69	2543.1	3468.04	5161.8	6350.51
Biosynthesis_MCHI	Cofactor-Biosynthesis_MCLO	PWY-7282: 4-amino-2-methyl-5-phosphomethylpyrimidine biosynthesis (yeast)	3611.76	2810.31	3425.08	3693.63	3240.33	3028.3	2727.42	1959.55	1940.52	2804.84	3251.49	3754.67	2824.23	3232.01	3478.37	3374.23	2753.08	2639.13	3198.29	3697.5	2360.15	2620.65	2952.29	2424.72	2933.77	3286.48	3451.99	2241.8	2743.52	2346.54	2000.32	3442.17	3191.37	2580.45	3248.66	2747.51	2615.85	2241.41	2720.33	2812.65	2746.36	2863.4	3004.48	3109.11	2730	2214.73	2255.12
Biosynthesis_MCHI	Cofactor-Biosynthesis_MCLO	PWY-6892: thiazole biosynthesis I (E. coli)	4160.7	4503.01	3884.4	4422.07	4729.73	3897.17	4980.18	2482.91	2212.85	3565.81	4629.79	4478.14	4107.66	3371.03	4674.04	4039.76	4478.67	3501.14	4080.44	4650.93	3618.92	3930.86	4521.46	3819.79	3760.81	4754.38	4875.68	3932.1	2784.97	3299.15	2696.42	4359.81	4009.85	3976.57	3886.24	3762.9	4013.38	3890.36	3847.24	3622.24	3281.22	4002.29	3584.15	4077.14	3945.48	3676.56	4034.53
Biosynthesis_MCHI	Cofactor-Biosynthesis_MCLO	PWY-6891: thiazole biosynthesis II (Bacillus)	181.529	525.764	344.347	98.9669	294.88	742.362	407.024	266.297	676.977	868.01	597.618	98.5871	371.108	685.524	745.39	650.402	354.692	441.339	666.727	87.6089	2221.61	294.781	581.104	1330.06	703.806	2344.95	2911.37	2431.84	650.609	1394.67	1261.32	482.699	408.275	1448.54	387.41	570.612	266.122	179.485	433.379	1626.9	846.11	394.197	442.566	403.056	629.553	2354.16	2669.77
Biosynthesis_MCHI	Cofactor-Biosynthesis_MCLO	THISYN-PWY: superpathway of thiamin diphosphate biosynthesis I	4680.08	4348.03	4110.44	4258.11	4616.59	4016.27	4476.87	1956.84	1810.41	3804.53	4777.45	4700.35	4048.77	3259.25	4068.7	4047.29	4638.5	3213.6	4751.52	4884.79	4660.78	4322.76	4793.87	3045.84	3772.23	5092.95	5895.03	5111.59	3093.01	1878.15	2068.75	4414.55	4183.5	3211.83	4221.58	4170.62	3958.93	3803.27	3832.04	4113.14	3363.08	4264.1	4071.66	4434.9	3451.9	4450.42	5391.8
Biosynthesis_MCHI	Cofactor-Biosynthesis_MCLO	PWY-6895: superpathway of thiamin diphosphate biosynthesis II	789.046	1766.87	1294.32	452.387	1172.93	2140.97	1482.4	855.635	1343.55	2287.45	1996.88	455.218	1356.44	1858.65	2126.38	1979.91	1360.91	1418.73	2167.23	409.067	4010.98	1164.25	1966.42	2376.86	2015.79	4178.77	5068.15	4405.03	1789.23	1689.38	1802.74	1680.71	1472.71	2545.32	1425.18	1861.77	1047.89	754.25	1491.51	3217.06	2115.19	1445.29	1558.34	1486.68	1803.43	3917.65	4743.66
Biosynthesis_MCHI	Cofactor-Biosynthesis_MCLO	THISYNARA-PWY: superpathway of thiamin diphosphate biosynthesis III (eukaryotes)	5017.24	4806.51	4488.42	4365.66	5165.43	4829.48	5144.41	3007.42	3176.13	4437.01	5114.12	4677.51	4071.15	4079.4	4946.54	5041.23	5110.62	4832.65	4841.77	5313.36	4361.94	4072.96	4427.33	3461	3931.2	5335.91	6019.88	5152.11	2970.87	2989.75	2927.84	4869.72	4892.7	3974.74	4756.54	4800.67	4434	3925.51	4342.79	4643.19	3970.79	4447.17	4402.62	4482.7	3879.08	3405.73	4333.17
Biosynthesis_MCHI	Cofactor-Biosynthesis_MCLO	PWY-6897: thiamin salvage II	3373.28	3480.95	2727.68	2610.15	2628.64	3299.6	2094.04	2355.87	2511.34	2528.92	2671.83	2647.81	2097.88	2852.31	3163.38	3398.58	3071.88	2936.37	3525.8	1942.92	4599.42	3243.45	3481.61	3099.82	3058.89	4522.59	5444.46	4973.38	2805.45	3051.14	3046.99	3176.05	3134.84	3191.22	2663.32	3060.34	3330.93	3302.29	3500.33	3952.84	2968.8	3193.73	3323.51	2999.26	3016.79	4290.53	5455.03
Biosynthesis_MCHI	Cofactor-Biosynthesis_MCLO	PWY-6654: phosphopantothenate biosynthesis III	0	0	0	0	0	0	0	59.2777	47.1329	0	0	0	0	44.7072	0	0	0	0	0	0	0	0	0	12.9722	0	14.9854	1.28465	0	49.3747	13.9154	10.2193	0	0	4.25617	0	0	33.7481	0	24.0149	34.9261	74.3922	0	0	0	0	84.6671	11.3152
Biosynthesis_MCHI	Cofactor-Biosynthesis_MCLO	PANTO-PWY: phosphopantothenate biosynthesis I	4905.64	4408.77	4184.18	4308.69	4777.2	4186.94	4407.01	3848.13	4294.11	3778.23	4411.01	4920.02	4636.18	3567.55	4121.2	3985	4014.8	3156.01	4165.33	4928.37	5121.33	4193.36	4464.24	3963.29	4502.03	4352.4	4753.23	4649.19	3951.65	4698.19	4715.07	4364.73	3750.72	3996.14	4471.31	4386.23	4070.72	3917.6	3704.37	3897.69	3529.11	4117.86	3782.19	4550.54	3495.66	3406.54	3757.14
Biosynthesis_MCHI	Cofactor-Biosynthesis_MCLO	PWY-3841: folate transformations II	6866.84	6302.79	5737.03	5882.83	6518.17	6046.23	6464.35	9514.99	8464.02	5768.2	6502.63	6478.05	6576.09	6083.41	5957.82	5927.34	5953.98	4642.72	6327.47	6708.32	5966.55	5828.5	6174.92	5912.63	6381.13	5497.95	5126.37	6164.78	6046.85	7124.74	6960.02	6060.91	5374.85	5522.1	6307.64	6334.36	6136.17	6296.45	6062.15	5772.79	5726.55	6654.1	6083.41	6695.03	6004.83	5604.87	5395.9
Biosynthesis_MCHI	Cofactor-Biosynthesis_MCLO	PWY-2201: folate transformations I	772.943	530.482	520.724	495.151	577.745	615.114	992.129	1327.67	1069.03	569.483	545.349	606.376	496.727	740.361	490.614	507.029	688.102	457.385	573.402	699.567	864.748	525.94	420.808	717.759	764.888	581.434	610.973	1075.7	778.342	1047.57	945.917	486.232	456.39	814.009	628.016	596.272	611.834	761.513	496.904	670.647	751.013	653.46	461.205	538.207	513.151	629.005	491.308
Biosynthesis_MCHI	Cofactor-Biosynthesis_MCLO	1CMET2-PWY: N10-formyl-tetrahydrofolate biosynthesis	6095.09	5524.26	5700.87	5980.71	6252.9	5669.32	6169.09	6116.73	5699.82	5491.18	6126.34	6218.18	6031.05	5092.11	5509.65	5393.11	6062.16	4690.45	5794.95	6775.26	5101.89	5609.57	6028.3	5266.95	5898.14	5076.54	4750.38	4991.29	4785.15	5754.95	5060.44	5519.19	5226.74	4645.34	5790.63	5742.76	5348.51	5519.2	5703.84	4973.83	4904.99	5773.6	5333.69	6145.28	5417.48	4938.56	4868.53
Biosynthesis_MCHI	Cofactor-Biosynthesis_MCLO	PWY-6612: superpathway of tetrahydrofolate biosynthesis	1300.19	954.89	1641.41	1950.19	993.681	737.741	992.393	1026.97	1151.63	1779.93	1795.04	1359.25	1683.7	1983.42	1159.51	1088.24	1741.26	1938.24	1296.62	1647.71	848.432	1551.39	1571.43	1942.81	2174.51	2655.61	2861.16	1441.24	1699.77	494.579	268.842	910.138	1531.45	1547.91	1154.84	855.237	1535.02	1675.55	2033.75	1968.57	1664.26	1185.84	1372.87	1243.63	1490.99	1294.7	1544.7
Biosynthesis_MCHI	Cofactor-Biosynthesis_MCLO	FOLSYN-PWY: superpathway of tetrahydrofolate biosynthesis and salvage	1787.49	1336.88	2184.67	2547.42	1393.05	1048.95	1407.38	1427.73	1584.67	2350.14	2392.06	1853.07	2200.29	2518.39	1592.28	1493.91	2326.8	2484.44	1776.41	2225.91	1188.99	2060.92	2086.62	2451.73	2710.38	3268.24	3463.41	1941.17	2188.82	711.363	394.006	1274.76	2039.75	2047.3	1604.13	1212.59	2048.77	2219.32	2608.3	2526.6	2180.71	1632.35	1846.43	1705.77	1974.13	1730.37	2036.13
Biosynthesis_MCHI	Cofactor-Biosynthesis_MCLO	PWY-7539: 6-hydroxymethyl-dihydropterin diphosphate biosynthesis III (Chlamydia)	4122.68	3404.14	3623.7	4282.93	4423.88	3441.98	4137.86	1497.36	1733.09	3700.07	4113.41	4541.23	4325.57	3373.31	3554.6	3631.5	4171.53	3160.63	4092.69	4588.79	3961.26	3721.28	3706.07	2677.62	3140.19	3919.71	4559.62	3284.68	2329.68	1974.64	2016.15	3925.98	3764.4	2692.51	3839.68	3927.23	3265.17	3367.04	2983.89	3313.62	3165.75	3857.45	3582.65	3942.89	3081.03	3501.55	4292.93
Biosynthesis_MCHI	Cofactor-Biosynthesis_MCLO	PWY-6797: 6-hydroxymethyl-dihydropterin diphosphate biosynthesis II (archaea)	2.2917	2.36913	1.43514	2.16829	0.898991	1.61581	7.0592	0	1.07208	0.274723	0	2.01402	0	1.2668	1.51863	0.940353	0.478016	0.133421	1.15429	0	0.478774	1.06891	1.14337	3.22058	0.945769	2.01091	0.516986	1.79299	0.677791	1.36256	5.35289	1.28976	2.08545	2.40986	1.9327	2.6425	3.75465	0	2.33011	1.28679	2.29469	1.28533	1.45519	1.00936	2.04962	45.3364	18.0215
Biosynthesis_MCHI	Cofactor-Biosynthesis_MCLO	PWY-6147: 6-hydroxymethyl-dihydropterin diphosphate biosynthesis I	4745.3	3790.17	4059.5	4817.44	4852.11	3665.4	4655.86	1626.34	1876.09	4231.01	4650.42	5171.78	4941.62	3892.2	3812.74	3912.8	4672.11	3433.99	4632.44	5237.23	4340.82	4118.69	4067.08	2869.72	3437.43	4398.77	5104.9	3598.35	2561.75	2077.21	2142.62	4331.26	4187.51	2888.26	4255.53	4395.34	3589.39	3650.59	3319.74	3580.64	3462.33	4218.37	3870.21	4427.55	3380.03	3930.46	4852.15
Biosynthesis_MCHI	Cofactor-Biosynthesis_MCLO	RIBOSYN2-PWY: flavin biosynthesis I (bacteria and plants)	5075.55	4333.68	4585.95	4918.98	5589.08	4898.89	5023.37	3101.8	3500.35	4587.9	4923.53	4664.89	4357.54	3805.34	5055.28	5171.37	5159.55	4447.34	4828.07	5533.87	4710.86	4448.27	4536.62	3854.3	4071.17	4590.26	5110.82	4436.32	3488.5	4199.48	3950.39	4627.87	4791.47	3968.75	5064.75	4956.06	4159.34	4272	4345.23	4478.75	4010.87	4552.33	4769.67	4781.28	4284.39	4510.3	5015.01
Biosynthesis_MCHI	Cofactor-Biosynthesis_MCLO	PWY-6168: flavin biosynthesis III (fungi)	5165.87	4382.9	4638.25	4926.5	5632.54	4977.12	5106.79	3185.97	3542.17	4661.64	4959.93	4681.1	4390.48	3811.46	5111.4	5217.87	5204.41	4567.55	4857.77	5606.49	4746.26	4491.94	4571.82	3902.93	4155.6	4642.52	5188.08	4501.53	3575.49	4294.18	3977.42	4683.37	4850.02	4078.41	5194.65	5069.44	4224.12	4402.1	4421.01	4539.59	4105.82	4582.89	4805.68	4828.08	4364.69	4576.64	5048.96
Biosynthesis_MCHI	Cofactor-Biosynthesis_MCLO	PWY-6167: flavin biosynthesis II (archaea)	0	0	0	0	0	0	0	210.42	149.549	0	0	0	0	75.0829	0	0	0	0	12.557	0	12.1254	0	0	33.699	17.8984	66.8479	5.42209	6.60659	126.677	35.104	72.4436	0	0	15.4579	0	0	80.7902	0	40.4876	89.4906	147.813	11.7078	26.9646	0	0	164.701	46.1653
Biosynthesis_MCHI	Cofactor-Biosynthesis_MCLO	PWY-5509: adenosylcobalamin biosynthesis from cobyrinate a,c-diamide I	2141.09	1199.42	1215.13	1078.75	1338.79	972.501	1335.5	802.639	735.993	2002.86	2129.82	2004.67	1924.36	1493.47	2142.76	2252.41	861.35	1068.64	1454.85	1711.64	1018.85	1915.1	2077.02	825.284	813.146	1350.13	993.776	734.667	1186.47	522.828	703.876	1399.88	1573.57	1364.85	1991.96	1958.8	1789.5	1566.31	2225.53	1160.27	1215.28	1420.69	1182.93	1996.86	1370.7	993.836	1157.58
Biosynthesis_MCHI	Cofactor-Biosynthesis_MCLO	PWY-5508: adenosylcobalamin biosynthesis from cobyrinate a,c-diamide II	0	5.0679	268.373	0.890083	33.6102	3.19458	10.5319	0	150.439	68.1503	0.507167	0.537728	5.26468	39.8588	105.746	3.17332	12.2487	1.44214	47.9069	97.2691	4.22046	8.37382	2.30227	0	137.391	2.19304	1.98513	44.9513	154.877	6.4134	16.7207	0	19.9199	136.197	117.542	15.9127	75.1919	6.95002	2.58	47.0299	359.771	2.71853	0.633067	0.712244	5.03149	1.98026	0.904272
Biosynthesis_MCHI	Cofactor-Biosynthesis_MCLO	PWY-6269: adenosylcobalamin salvage from cobinamide II	2238.83	1070.48	1237.85	995.801	1245.91	843.482	1356.13	736.833	663.263	2070.64	2345.29	2468.94	2015.89	1433.27	2128.42	2260.97	773.134	935.675	1438.37	2391.06	1011.75	1960.01	2090.74	724.377	723.068	1392.26	1020.04	694.285	1110.61	457.656	631.832	1326.98	1482.64	1274.74	2348.03	2211.21	1757.96	1584.69	2270.9	1100.26	1149.71	1405.63	1079.5	2256.55	1273.77	927.307	1153.52
Biosynthesis_MCHI	Cofactor-Biosynthesis_MCLO	COBALSYN-PWY: adenosylcobalamin salvage from cobinamide I	3265.38	3057.59	2786.53	3036.19	3595.26	3429.12	3366.69	1832.81	1424.07	2845.98	3235.77	3266.25	3054.93	2702.85	3393.66	3315.38	2946.18	2825.97	2864.43	3231.39	1219.78	2469.66	2870.23	2157.82	2136.15	1640.34	1332.69	1087.7	1720.21	1251.26	1282.83	2793.44	3242.86	2160.91	3027.5	2867.91	2506.4	2294.18	2954.78	2155.25	2331.22	2770.6	2789.29	2651.55	2488.4	1695.14	1614.06
Biosynthesis_MCHI	Cofactor-Biosynthesis_MCLO	P381-PWY: adenosylcobalamin biosynthesis II (late cobalt incorporation)	0	0	0.271489	0.351717	0	6.40034	0	0	0	0.255203	0	0	0	0	1.23623	0	0.923764	2.1105	0	0	0	0	0	0	1.26289	0	0.520413	0	0	0	0	0	0.956424	5.44428	0.524718	0.380542	0	0	0	0.692346	1.34798	0	0	0	1.09936	1.10931	0
Biosynthesis_MCHI	Cofactor-Biosynthesis_MCLO	PWY-5507: adenosylcobalamin biosynthesis I (early cobalt insertion)	0	9.22162	0.941068	1.68242	0	6.95971	12.3632	0	16.666	0.647184	0.987094	1.03837	8.21806	2.71195	54.3814	5.19633	4.59536	3.66945	6.58477	0.656188	7.56921	12.787	4.29507	0	8.31612	4.07584	3.59149	32.361	35.9071	13.7721	28.5169	0	5.11823	33.4773	2.32767	2.39011	5.53011	7.07441	4.7248	18.0125	18.2394	5.07342	1.249	1.39335	9.13259	5.12906	2.25135
Biosynthesis_MCHI	Cofactor-Biosynthesis_MCLO	BIOTIN-BIOSYNTHESIS-PWY: biotin biosynthesis I	4865.3	3919.37	4642.1	4639.21	5135.61	4240.57	5211.43	2332.69	1769.7	4293.67	5135	5371.53	5079.77	3091.37	4336.04	4185.19	4462.69	2924.08	4620.19	5610.48	2888.58	4175.17	4447.06	2698.39	3778.63	3311.35	2815.61	2115.19	2928.77	1030.93	972.908	4221.33	4146.14	2889.28	4940.01	4836.73	3330.04	3500.93	3836.85	3187.07	3338.36	4193.54	3869.51	4685.08	3368.27	1765.19	2458.37
Biosynthesis_MCHI	Cofactor-Biosynthesis_MCLO	PWY-5005: biotin biosynthesis II	244.075	293.043	90.7705	88.1813	131.834	196.332	98.6522	288.963	441.502	176.708	265.13	92.0805	26.452	258.917	103.937	151.119	402.307	382.698	701.882	225.647	393.203	572.976	280.888	341.447	455.782	108.8	104.958	275.459	266.845	693.241	618.264	160.964	190.726	675.053	106.524	124.874	522.407	216.772	231.588	179.589	148.707	209.302	361.337	199.86	390.154	1286.89	1235.9
Biosynthesis_MCHI	Cofactor-Biosynthesis_MCLO	PWY-6519: 8-amino-7-oxononanoate biosynthesis I	5651.48	4623.88	5341.41	5339.07	5824.1	4797.3	5984.81	2980.05	1988.88	4896.81	5815.51	6158.57	5733.29	3654.03	4872.24	4913.57	5157.04	3185.1	5298.83	6151.56	3364.74	4816.83	5189.16	3051.49	4543.22	3872.77	3346.05	2684.4	3267.9	990.099	1017.92	5124.31	4788.09	3202.96	5469.91	5467.42	3846.1	3877.3	4273.52	3705.85	3725.68	4936.91	4599.79	5384.92	3898.81	1788.56	2723.91
Biosynthesis_MCHI	Cofactor-Biosynthesis_MCLO	PWY3DJ-35471: L-ascorbate biosynthesis IV	5.52545	21.7169	82.309	35.3135	8.14874	10.1379	24.7114	119.356	27.853	27.281	24.9186	36.9764	39.8319	16.1432	25.3164	17.6395	9.18739	50.155	29.9072	25.9532	13.1037	29.3585	17.1356	60.883	45.5077	44.4809	31.808	26.6306	42.8498	35.4648	54.2222	20.2786	19.1122	33.1988	41.3978	27.9877	60.1619	63.7811	38.3573	41.1133	130.246	53.4824	28.3905	34.9896	43.2052	26.1756	19.5713
Biosynthesis_MCHI	Cofactor-Biosynthesis_MCLO	PWY-7165: L-ascorbate biosynthesis VI (engineered pathway)	0	3.61993	22.6812	0.763622	1.55625	10.5199	1.1408	0	15.0693	29.8207	12.513	19.8851	0	24.1512	51.5067	0.446982	17.7162	0.200121	35.4112	34.5108	0	11.0655	8.96977	12.3696	27.649	3.48999	0.751004	1.33381	8.77201	1.82594	3.3239	1.26869	17.005	19.1258	39.8671	11.9875	16.8915	0	3.63323	14.162	40.2277	2.10226	3.66683	3.07217	2.075	2.67658	0.559893
Biosynthesis_MCHI	Cofactor-Biosynthesis_MCLO	PWY-6415: L-ascorbate biosynthesis V	0	12.2112	106.856	0	28.7004	19.9328	7.77488	17.8311	21.4782	21.8733	19.2664	21.0493	0	0	26.4326	15.5661	8.27953	148.614	27.7713	23.8783	49.4031	38.729	18.5977	47.3571	32.5318	0	49.9652	19.7518	50.8611	57.4613	0	19.1658	20.7288	39.508	41.9126	26.2162	21.1043	89.8312	0	16.4595	201.793	33.3386	26.1936	23.0892	38.5213	23.2103	21.979
Biosynthesis_MCHI	Cofactor-Biosynthesis_MCLO	PWY1G-0: mycothiol biosynthesis	2.48291	1.62893	1.62323	1.03078	0	0.93496	3.37785	3.80894	4.82855	1.42384	0	0.823268	0.663308	4.57713	0.674054	0.771051	0.629495	5.18766	1.59473	0.203808	1.34839	2.56886	1.80915	4.65425	3.21389	2.50862	1.08749	2.00557	5.95792	5.6608	6.89837	1.15395	1.74826	5.0725	0.37667	0.848273	5.26198	4.05113	2.25231	3.08703	5.24868	2.88696	3.18035	2.09565	2.49695	3.36002	2.63851
Biosynthesis_MCHI	Cofactor-Biosynthesis_MCLO	PWY-4041: &gamma;-glutamyl cycle	28.763	113.786	255.128	141.992	89.6562	78.091	88.0954	181.003	204.061	153.217	123.395	88.0378	255.66	1437.14	169.099	183.156	108.235	715.716	136.027	81.9152	346.232	972.907	703.294	848.032	857.979	133.911	121.866	162.201	306.167	171.147	111.662	172.863	219.218	290.651	133.89	159.397	341.816	405.471	80.6026	169.33	399.417	145.873	168.678	226.088	272.374	161.042	188.912
Biosynthesis_MCHI	Cofactor-Biosynthesis_MCLO	PWY-6383: mono-trans, poly-cis decaprenyl phosphate biosynthesis	89.9656	138.953	84.8349	180.274	32.2531	30.0581	71.4316	265.865	229.12	28.6288	36.3567	66.6917	36.305	662.503	87.0747	114.589	76.7607	168.435	88.3949	14.9272	123.937	120.553	56.1653	194.208	119.165	62.0944	41.6182	137.628	231.011	144.62	163.413	72.9566	55.725	142.366	46.5394	69.7276	150.52	118.867	123.45	144.924	199.383	111.57	95.4071	80.7596	172.746	177.28	138.267
Biosynthesis_MCHI	Cofactor-Biosynthesis_MCLO	POLYISOPRENSYN-PWY: polyisoprenoid biosynthesis (E. coli)	3123.11	2301.12	2337.86	2504.09	2508.61	1925.21	1167.98	819.61	789.226	1970.8	2521.1	2812.92	2783.99	2415.88	2144.92	2296.22	2107.06	1430.9	2417.39	2682.59	2976.94	2183.55	2351.23	1752.32	2414.59	3184.93	4003.24	3206.06	1874.08	1442.31	1549.03	2438.46	2316.68	1875.96	2188.19	1776.32	1726.54	2103.07	1762.05	2394.68	1887.48	2255.57	1987.14	2437.58	2023.16	2686.47	3458.35
Biosynthesis_MCHI	Cofactor-Biosynthesis_MCLO	PWY-5121: superpathway of geranylgeranyl diphosphate biosynthesis II (via MEP)	4798.53	3765.53	3591.09	3895.34	3969.82	3267.11	2462.98	3005.27	2905.23	3708.12	4221.55	4555.12	4431.75	4215.37	3942.3	4101.06	3545.18	3203.6	3772.01	4522.09	4622.25	3341.96	3653.35	3252.47	4140.52	4583.02	5253.22	5292.4	3721.89	3683.27	3711.19	4074.42	3967.16	3614.04	3727.29	2979.71	3153.94	3284.46	3698.16	4122.48	3336.5	3682.62	3686.22	3908.67	3674.05	4327.39	4949.25
Biosynthesis_MCHI	Cofactor-Biosynthesis_MCLO	PWY-5910: superpathway of geranylgeranyldiphosphate biosynthesis I (via mevalonate)	0	19.2191	21.96	12.5471	0	5.26853	64.3741	0	21.7911	32.354	52.0196	5.54649	0	519.959	11.3756	20.2762	8.8675	231.293	22.3953	0	21.4437	156.795	19.0227	70.825	24.5172	45.7292	25.955	43.1298	46.2098	13.6336	11.2011	59.9654	84.2698	141.984	14.0772	8.82456	2.51396	0	2.07051	13.8535	70.3256	11.43	53.6141	85.4807	73.0683	45.5616	29.3924
Biosynthesis_MCHI	Lipid-Biosynthesis_MCLO	LPSSYN-PWY: superpathway of lipopolysaccharide biosynthesis	0	2.9852	100.256	1.88312	32.0869	14.2511	2.71511	0	32.2549	11.2743	9.10573	20.9737	0	8.20955	7.14068	33.144	6.79366	8.25866	0.931579	23.4245	4.51818	1.99749	1.60917	1.29076	32.3972	4.86606	1.40949	2.22942	14.4254	0.543526	1.65746	8.29699	28.6016	17.366	13.8388	8.4774	20.9776	0	0	4.17692	138	1.61413	3.73777	22.192	4.32825	7.32258	0.786889
Biosynthesis_MCHI	Lipid-Biosynthesis_MCLO	PWY-7420: monoacylglycerol metabolism (yeast)	0	0	0	0	0	0	0	0	0	0.475973	0.395279	0.0603295	0	0	0	0	0	0	0	0	0	0	0	0	0	0	1.91349	1.00685	0	0	3.27776	0	0	0	1.76924	1.98467	3.7664	0	3.64532	0	0	4.46611	0	0.740873	0	0	2.27803
Biosynthesis_MCHI	Lipid-Biosynthesis_MCLO	PWY-6803: phosphatidylcholine acyl editing	0	1.64788	177.262	305.22	31.3334	13.7054	7.57874	313.863	285.655	215.57	448.999	5.09019	0	107.151	32.0599	0	328.413	162.667	214.444	177.144	4080.49	90.8409	103.399	0.113718	23.3782	2821.01	4624.76	3621.83	922.659	1083.25	1207.29	0.0573427	8.78651	883.615	33.1473	9.65383	95.3828	116.577	0	1798.09	317.481	7.01522	14.0402	25.9821	0.897768	2864.78	3896.91
Biosynthesis_MCHI	Lipid-Biosynthesis_MCLO	KDO-NAGLIPASYN-PWY: superpathway of (Kdo)2-lipid A biosynthesis	0	1.36039	55.2918	1.97496	26.2828	10.6031	7.84361	5.7216	26.0119	16.7667	17.7763	15.0561	0	7.35276	39.4081	40.5661	5.98854	332.035	15.9661	9.62462	4.35889	52.6546	20.9829	0.644424	15.4795	20.1758	34.0965	25.7662	36.7357	25.579	10.5853	5.05707	18.2656	23.3771	19.0045	8.23706	16.6139	62.0771	0	5.15054	79.9215	5.90347	17.1766	10.6364	4.01457	4.12337	6.81851
Biosynthesis_MCHI	Lipid-Biosynthesis_MCLO	PWY-6453: stigma estolide biosynthesis	0	0	0	0	0	0	0	0	0	0	0	0	0	0	0	0	0	0	0	0	0	0	0	0	0	0	0	0	0	0	0	0	0	0	0	0	0	0	0	0	0	0	0	0	0	0	0
Biosynthesis_MCHI	Lipid-Biosynthesis_MCLO	KDO-NAGLIPASYN-PWY: superpathway of (Kdo)2-lipid A biosynthesis	0	1.36039	55.2918	1.97496	26.2828	10.6031	7.84361	5.7216	26.0119	16.7667	17.7763	15.0561	0	7.35276	39.4081	40.5661	5.98854	332.035	15.9661	9.62462	4.35889	52.6546	20.9829	0.644424	15.4795	20.1758	34.0965	25.7662	36.7357	25.579	10.5853	5.05707	18.2656	23.3771	19.0045	8.23706	16.6139	62.0771	0	5.15054	79.9215	5.90347	17.1766	10.6364	4.01457	4.12337	6.81851
Biosynthesis_MCHI	Lipid-Biosynthesis_MCLO	PWY-4762: superpathway of choline biosynthesis	0	0	0.74221	0	0.400193	0.988859	0	0	2.78459	0.0532822	0.422033	0	0	0.768517	0	0	0	0	0.166432	0.0476735	0.55273	0	0	0	0.942939	1.64331	0.314369	1.65012	1.2499	1.15921	1.35265	0	0.0302352	1.10236	0.598357	0.234472	0.131431	0	0	0.725644	0.328528	0.816273	0.0838326	0.105044	0	0.547922	1.42094
Biosynthesis_MCHI	Lipid-Biosynthesis_MCLO	TRIGLSYN-PWY: diacylglycerol and triacylglycerol biosynthesis	0	0	0.417457	1.03059	0	0	0	0	0	1.62933	8.39801	0	0	0	0.228235	0	0	0	0	0	1.69003	0	0	2.42635	3.19254	3.77873	4.03458	3.08314	0	0	3.86709	0	0	0	5.52229	3.74852	8.58679	0	1.7227	0	0	5.80525	4.179	2.06993	0	9.38666	3.72385
Biosynthesis_MCHI	Lipid-Biosynthesis_MCLO	PWY-6174: mevalonate pathway II (archaea)	0	1.12992	0.885534	0.623969	0	0.321762	0	0	9.36068	0.503945	0.547125	0.116751	0	20.1423	0	0.259991	0.532215	0.709928	0.157193	0	7.74445	3.78224	0.170992	13.0062	8.56821	6.06705	7.7857	1.36561	24.0926	8.03	7.59939	3.84762	0.561962	0.249817	0.525597	0.407903	0.761776	0	1.43328	5.62068	24.7524	4.12371	0.359828	1.96798	0.484355	18.0665	5.62035
Biosynthesis_MCHI	Lipid-Biosynthesis_MCLO	PWY-5129: sphingolipid biosynthesis (plants)	0	0	0	0	0	0	0	0	0	0	0.581284	0	0	0	0	0	0	0	0	0	0	0	0	0	0	4.1168	3.36085	0	0	0	0	0	0	0	0.689943	0	2.27189	0	0	0	0	2.02763	0	0	0	0	0
Biosynthesis_MCHI	Lipid-Biosynthesis_MCLO	SPHINGOLIPID-SYN-PWY: sphingolipid biosynthesis (yeast)	0	0	0	0	0	0	0	0	0	0	0	0	0	0	0	0	0	0	0	0	0	0	0	0	0	0	2.95711	0	0	0	0	0	0	0	0	0	0	0	0	0	0	1.59931	0	0	0	0	0
Biosynthesis_MCHI	Lipid-Biosynthesis_MCLO	PWY-7277: sphingolipid biosynthesis (mammals)	0	0	0	0.962985	0	0	0	0	1.26654	0	0	0	0	0	0	0	0	0	0	0	0	0	0	0	0	0	0	0	5.85823	0	0	0	0	0	0	0	1.54041	0	0	2.04779	3.52443	0.141711	0	0	4.01375	0	0
Biosynthesis_MCHI	Lipid-Biosynthesis_MCLO	PWY-7036: very long chain fatty acid biosynthesis II	0	0	0	0	0	0	0	0	0	0.3581	0.441453	0	0	0	0	0	0	0	0	0	0	0	0	1.81784	0.482536	0	1.8681	0	0	0	0	0	0	0	0.732068	1.08571	0.749427	0	0.617325	0	0	1.00263	0	0	0	0	0.15412
Biosynthesis_MCHI	Lipid-Biosynthesis_MCLO	PWY-5080: very long chain fatty acid biosynthesis I	0	0	0	0	0	0	0	0	1.3541	0.633799	3.86661	0	0	0.206286	0	0	0	0	0	0	0	0	0.18895	2.68575	1.12424	0	3.53071	0.780592	1.62133	4.51354	0.574915	0	0.158234	0	4.21268	4.07213	0.768081	0	0.794437	0	0	5.35251	0	0	0	1.12456	2.95704
Biosynthesis_MCHI	Lipid-Biosynthesis_MCLO	PWYG-321: mycolate biosynthesis	8009.51	7330.57	7359.31	7371.62	7987.37	7810.34	8735.97	6430.65	6034.59	7725.46	8131.58	8097.12	7921.86	5955.03	7515.64	7555.94	8038.09	7140.17	8313.08	8001.92	8329.58	7608.44	7884.92	6841.8	7788.7	7757.46	8245.71	8353.37	6972.89	7037.71	6820.98	7915.97	7729.89	7135.75	7845.17	8009.86	7043.68	7150.62	7300.11	6777.01	6174.64	8118.85	7475.05	7773.33	7425.17	7022.95	7737.26
Biosynthesis_MCHI	Lipid-Biosynthesis_MCLO	FASYN-ELONG-PWY: fatty acid elongation -- saturated	8016.57	7272.64	7327.83	7330.24	8035.56	7814.32	8596.3	6042.73	5718.02	7643.71	8096.55	8164.65	8043.19	5881.29	7535.45	7550.34	7975.48	6978.19	8289.02	8031.17	8153.32	7669.4	7895.51	6755.15	7688.54	7665.83	8199.26	8334.08	6909.5	6831.44	6508.78	7964.31	7676.61	7137.83	7848.92	8006.04	7090.99	7059.7	7328.8	6697.08	6122.28	8100.35	7477.58	7813.16	7424.23	7013.42	7725.72
Biosynthesis_MCHI	Lipid-Biosynthesis_MCLO	PWY-7094: fatty acid salvage	1395.95	2357.51	1662.3	1551.25	1004.41	1491.74	766.745	2179.52	3279.59	1853.99	1494.44	1295.3	1361.92	1696.8	2195.34	2399.16	1572.59	1982.37	1683.66	443.024	1221.52	2007.44	1738.11	2261.05	2092.92	1399.3	875.615	1216.01	2244.64	3170.23	3675.66	2119.67	2280.47	2109.49	1545.82	1851.36	2245.71	2372.47	1490.42	1627.53	1726.79	1974.49	2377.73	1907.4	2487.36	1877.38	1390.58
Biosynthesis_MCHI	Lipid-Biosynthesis_MCLO	PWY-7388: octanoyl-[acyl-carrier protein] biosynthesis (mitochondria, yeast)	6719.71	6156.74	6265.93	6259.45	6662.31	6846.12	7177.71	5412.75	5469.62	6233.99	6808.66	6551.12	6394.28	4841.81	6363.15	6466.78	6916.15	6280.79	6932.58	6861.7	6582.5	6287.98	6689.99	5822.36	6241.18	6249.04	6668.52	6013.25	5476.21	5832.48	5700.42	6858.79	6427.94	5701.7	6488.82	6588.06	6177.81	6337.88	6420.06	5894.55	5397.72	6905.32	6453.06	6506.19	6253	5837.92	6321.01
Biosynthesis_MCHI	Lipid-Biosynthesis_MCLO	PWY0-881: superpathway of fatty acid biosynthesis I (E. coli)	127.842	310.358	512.727	156.324	91.346	246.189	374.51	218.083	301.053	341.523	250.713	162.61	267.727	637.811	282.813	245.583	134.341	406.23	248.763	152.577	288.599	1160.39	298.507	532.186	413.73	865.246	274.533	204.148	424.366	494.567	446.161	445.433	324.184	499.485	274.807	202.426	342.332	261.511	157.664	314.519	634.693	317.246	433.238	620.74	483.827	325.591	204.722
Biosynthesis_MCHI	Lipid-Biosynthesis_MCLO	PWY-6113: superpathway of mycolate biosynthesis	2598.57	3456	3642.87	4905.62	5240.24	6046.04	2595.34	4101.81	3826.56	3199.97	3283.76	3601.5	3707.77	3816.74	4729.99	3260.71	4962.93	5451.75	3326.22	4343.29	7337.85	4892.1	5437.32	4026.14	2935.04	6519.93	7271.93	7126.91	4743.08	5515.3	5113.43	4718.49	4100.62	5406.97	1742.35	3153.86	4306.63	3990.43	5236.12	5457.09	3737.22	1815.46	2282.13	2962.92	4397.74	6081.94	6729.28
Biosynthesis_MCHI	Lipid-Biosynthesis_MCLO	FASYN-INITIAL-PWY: superpathway of fatty acid biosynthesis initiation (E. coli)	6359.11	5734.22	5949.57	5917.55	6299.78	6421	6298.09	4786.59	4940.53	5701.14	6250.15	6174.94	5880.14	4424.06	5975	6043.53	6342.24	5492.82	6475.27	6556.2	5894.67	5799.47	6180.19	5280.17	5629.08	5550.16	6008.44	5344.2	4971.47	5235.83	5070.49	6456.13	5965.7	5168.51	6151.41	6119.89	5681.86	5962.49	6206.99	5495.91	4959.68	6436.71	6054.8	6065.64	5716.74	5266.08	5720.26
Biosynthesis_MCHI	Lipid-Biosynthesis_MCLO	PWY-6285: superpathway of fatty acids biosynthesis (E. coli)	672.204	1146	1531.41	772.857	776.103	1182.46	1025.5	1998.99	1757.77	1169.21	966.777	721.108	1048.61	1792.31	1398	1323.7	679.249	3736.57	932.159	727.783	1427.9	2681.34	1317.76	1658.29	1157.82	4347.22	4851.7	1610.08	1689.9	3696.87	2142.11	1605.52	1794.4	2159.72	683.608	800.582	1324.11	1763.15	917.22	1444.83	1744.58	742.961	1012.03	1376.99	1636.11	1686.76	1241.1
Biosynthesis_MCHI	Lipid-Biosynthesis_MCLO	PWY-5156: superpathway of fatty acid biosynthesis II (plant)	223.581	404.618	156.941	178.217	257.684	308.924	230.064	813.467	697.576	293.385	189.431	198.54	348.527	442.131	219.19	249.225	199.499	248.406	257.519	104.835	432.085	273.356	343.463	556.661	376.954	447.767	335.09	571.596	634.926	823.536	796.427	355.568	277.66	622.253	146.735	228.939	474.176	495.534	311.853	530.549	512.196	214.542	258.244	288.494	461.251	626.28	431.639
Biosynthesis_MCHI	Lipid-Biosynthesis_MCLO	PWY-5989: stearate biosynthesis II (bacteria and plants)	7870.04	7163.77	7232.04	7196.45	7772.24	7488.22	8260.97	5261.39	5004.84	7448.84	7872.22	7875.93	7706.43	5878.25	7266.28	7485.5	7687.4	6730.66	8016.36	7957.41	8090.63	7260.45	7584.08	6348.74	7381.85	7618.28	8123.63	7960.94	6595.48	5423.7	5657.01	7539.83	7303.11	6810.3	7529.67	7630.15	6649.61	6750.93	7019.16	6563.48	5907.77	7698.84	7143.6	7495.74	7188.93	6682.79	7479.02
Biosynthesis_MCHI	Lipid-Biosynthesis_MCLO	PWY3O-355: stearate biosynthesis III (fungi)	174.53	213.361	254.523	107.03	129.661	107.631	132.904	181.428	145.018	107.814	86.1485	134.023	93.627	445.153	93.8716	123.719	76.0791	149.882	285.909	377.277	197.828	368.775	256.225	251.78	273.346	588.822	523.032	319.453	436.403	537.442	214.901	193.236	116.37	211.662	781.102	546.478	246.392	134.841	172.839	222.928	373.503	311.3	154.683	377.588	339.932	165.006	131.891
Biosynthesis_MCHI	Lipid-Biosynthesis_MCLO	PWY-7663: gondoate biosynthesis (anaerobic)	9646.81	8306.91	8623.73	8772.46	10042.7	9471.9	10171.7	6802.18	6036.8	8833.52	9798.12	10152.9	9897.57	6401.62	8863.25	8637.52	9505.51	7325.12	9914.92	9710.03	8120.06	9368.45	9387.39	7121.35	8170.94	7885.79	8615.16	9153.74	7348.45	7130.37	7106.42	9446.85	9149.62	7713.26	9677.87	9841.12	8138.01	7728.26	8654.88	7156.16	6435.77	9532.29	8743.19	9542.82	8071.22	7490.69	8569.46
Biosynthesis_MCHI	Lipid-Biosynthesis_MCLO	PWY-5367: petroselinate biosynthesis	223.361	375.58	409.477	799.553	829.22	1384.29	218.291	715.453	644.188	318.217	319.544	370.693	396.489	592.481	704.278	328.408	733.922	1334.5	320.983	530.027	3397.42	754.543	950.844	565.931	276.668	2238.53	3232.2	2729.69	839.732	1651.5	1290.91	655.949	501.85	1223.92	131.588	302.305	623.474	515.455	967.028	1488.83	542.351	137.616	191.815	276.844	608.501	2371.05	2646.31
Biosynthesis_MCHI	Lipid-Biosynthesis_MCLO	PWY0-862: (5Z)-dodec-5-enoate biosynthesis	6617.05	6143.7	6095.92	5985.43	6469.49	6355.04	6941.85	5258.88	5017.21	6343.27	6577.78	6609.85	6503.53	5102.53	6189.45	6393.77	6477.71	5957.22	6793.68	6649.25	7484	6268.91	6543.92	5801.22	6641	6767.13	7135.31	7238.81	6071.57	6142.29	5902.04	6373	6179.41	6290.49	6295.17	6399.18	5810.97	6064.54	6102.95	5733.39	5135.9	6613.06	6127.59	6355.97	6365.02	6049.53	6585.11
Biosynthesis_MCHI	Lipid-Biosynthesis_MCLO	PWY-5973: cis-vaccenate biosynthesis	6948.42	6437.49	6373.71	6342.88	6903.44	6842.19	7454.86	5140.25	5083.4	6693.95	7036.38	7007.5	6920.93	5258.91	6593.99	6789.67	6924.64	6113.93	7012.16	7237.4	7741.32	6605.26	6912.07	5980.26	6642.71	6945.65	7413.65	7540.26	6154.3	6128.86	5840.79	6589.62	6323.27	6552.79	6720.95	6861.97	6074.84	6230.1	6470.89	5954.87	5323.79	6831.33	6302.29	6715.58	6502.99	6252.79	6904.49
Biosynthesis_MCHI	Lipid-Biosynthesis_MCLO	PWY-6284: superpathway of unsaturated fatty acids biosynthesis (E. coli)	694.679	1105.37	1193.22	2074.7	2177.67	3153.46	681.751	1826.47	1662.29	957.125	965.468	1105.31	1172.29	1571.96	1887.26	984.792	1969.88	2967.85	972.479	1509.52	5529.91	2004.99	2418.39	1549.89	844.467	4273.33	5351.5	4968.03	2140.92	3412.52	2874.58	1795.38	1427.67	2848.48	420.114	916.312	1688.72	1447.73	2406	3149.39	1464.83	439.25	599.362	845.006	1676.29	4227.94	4689.61
Biosynthesis_MCHI	Lipid-Biosynthesis_MCLO	PWY-7619: juniperonate biosynthesis	0	0	0	0	0	0	0	0	1.33648	0.618504	3.42501	0	0	0.204078	0	0	0	0	0	0	0	0	0.18848	2.58549	1.10303	0	3.23541	0.769433	1.60577	4.35218	0.570976	0	0.156438	0	3.79398	3.7016	0.757283	0	0.762873	0	0	4.83843	0	0	0	1.10078	2.84158
Biosynthesis_MCHI	Lipid-Biosynthesis_MCLO	PWY-6598: sciadonate biosynthesis	0	0	0	0	0	0	0	0	1.33616	0.618454	3.42501	0	0	0.204	0	0	0	0	0	0	0	0	0.18848	2.58417	1.10287	0	3.22951	0.769237	1.60505	4.35048	0.570976	0	0.1564	0	3.79398	3.7016	0.757283	0	0.762333	0	0	4.83343	0	0	0	1.10027	2.84032
Biosynthesis_MCHI	Lipid-Biosynthesis_MCLO	PWY-7602: icosapentaenoate biosynthesis V (&Delta;8 desaturase)	0	0	0	0	0	0	0	0	0	0	0	0	0	0	0	0	0	0	0	0	0	0	0	0	0	0	0	0	0	0	0	0	0	0	0	0.0767119	0	0	0	0	0	0.77757	0	0	0	0	0.0366206
Biosynthesis_MCHI	Lipid-Biosynthesis_MCLO	PWY-7049: icosapentaenoate biosynthesis II (metazoa)	0	0	0	0	0	0	0	0	0	0.324174	0.343042	0	0	0	0	0	0	0	0	0	0	0	0	0	0	0	0	0	0	0	0	0	0	0	0.596277	0.699254	0	0	0	0	0	0	0	0	0	0	0
Biosynthesis_MCHI	Lipid-Biosynthesis_MCLO	PWY-6940: icosapentaenoate biosynthesis III (fungi)	0	0	0	0	0	0	0	0	0	0	0	0	0	0	0	0	0	0	0	0	0	0	0	0	0	0	0	0	0	0	0	0	0	0	0	0	0	0	0	0	0	0.061067	0	0	0	0	0
Biosynthesis_MCHI	Lipid-Biosynthesis_MCLO	PWY-7050: icosapentaenoate biosynthesis IV (bacteria)	0	0	0	0	0	0	0	0	0	0	0	0	0	0	0	0	0	0	0	0	0	0	0	0	0	0	0	0	0	0	0	0	0	0	0	0	0	0	0	0	0	0.383748	0	0	0	0	0
Biosynthesis_MCHI	Lipid-Biosynthesis_MCLO	PWY-7606: docosahexaenoate biosynthesis III (mammals)	0	0	0	0	0	0	0	0	0	0.341844	0.382241	0	0	0	0	0	0	0	0	0	0	0	0	0	0.192504	0	1.45597	0	0	0	0	0	0	0	0.654066	0.835494	0.747647	0	1.04991	0	0	0.891628	0	0	0	0	0.118914
Biosynthesis_MCHI	Lipid-Biosynthesis_MCLO	PWY-7053: docosahexaenoate biosynthesis I (lower eukaryotes)	0	0	0	0	0	0	0	0	0	0.272137	0.294913	0	0	0	0	0	0	0	0	0	0	0	0	1.57897	0.356309	0	1.52552	0	0	0	0	0	0	0	0.501182	0.79077	0.694695	0	0.953575	0	0	0.695734	0	0	0	0	0.0983741
Biosynthesis_MCHI	Lipid-Biosynthesis_MCLO	PWY-7601: arachidonate biosynthesis IV (8-detaturase)	0	0	0	0	0	0	0	0	0	0	0	0	0	0	0	0	0	0	0	0	0	0	0	0	0	0	0	0	0	0	0	0	0	0	0	0.0767119	0	0	0	0	0	0.777483	0	0	0	0	0.0366205
Biosynthesis_MCHI	Lipid-Biosynthesis_MCLO	PWY-7592: arachidonate biosynthesis III (metazoa)	0	0	0	0	0	0	0	0	0	0.217704	0.235931	0	0	0	0	0	0	0	0	0	0	0	0	1.26291	0.285039	0	1.2196	0	0	0	0	0	0	0	0.400948	0.632623	0.555764	0	0.762333	0	0	0.556527	0	0	0	0	0.0786985
Biosynthesis_MCHI	Lipid-Biosynthesis_MCLO	PWY-5353: arachidonate biosynthesis I (lower eukaryotes)	0	0	0	0	0	0	0	0	0	0	0	0	0	0	0	0	0	0	0	0	0	0	0	0	0	0	0	0	0	0	0	0	0	0	0	0	0	0	0	0	0	0.383748	0	0	0	0	0
Biosynthesis_MCHI	Lipid-Biosynthesis_MCLO	PWY-6282: palmitoleate biosynthesis I (from (5Z)-dodec-5-enoate)	7485.8	6846.74	6863.07	6816.79	7432.44	7252.19	7959.96	5552.98	5361.71	7147.57	7513.84	7562.36	7449.39	5586.07	6995.22	7102.77	7399.03	6566.41	7716.96	7508.41	7888.4	7126.6	7378.34	6355.74	7261.12	7285.49	7751.93	7917.1	6577.38	6438.16	6142.15	7295.59	7089.68	6798.44	7241.57	7373.84	6547.27	6677.4	6851.71	6298.61	5675.98	7510	6934.54	7247.9	6979.57	6609.87	7275.57
Biosynthesis_MCHI	Lipid-Biosynthesis_MCLO	PWY-5995: linoleate biosynthesis I (plants)	0	0	0	0	0	0	0	0	0	0	0	0	0	0	0	0	0	0	0	0	0	0	0	0	0	0	0	0	0	0	0	0	0	0	0	0	0	0	0	0	0	0.56374	0	0	0	0	0
Biosynthesis_MCHI	Lipid-Biosynthesis_MCLO	PWY-7664: oleate biosynthesis IV (anaerobic)	7347.98	6736.61	6741.86	6684.16	7277.69	7108.82	7796.61	5633.26	5368.48	7020.4	7364.13	7409.82	7297.76	5511.46	6867.5	6992.01	7251.68	6471.86	7569.99	7372.32	7829.65	6989.98	7246.35	6270.12	7165.53	7206.63	7657.4	7812.52	6500.02	6461.07	6208.37	7147.77	6943.56	6720.91	7089.31	7216.81	6430.86	6582.37	6733.69	6211.14	5591.98	7367.25	6806.49	7105.46	6884.61	6523.55	7168.2
Biosynthesis_MCHI	Lipid-Biosynthesis_MCLO	PWY-6433: hydroxylated fatty acid biosynthesis (plants)	0	0	0	0	0	0	0	0	0	0	0	0	0	0	0	0	0	0	0	0	0	0	0	0	0	0	0	0	0	0	0	0	0	0	0	0	0	0	0	0	0	1.03987	0	0	0	0	0
Biosynthesis_MCHI	Lipid-Biosynthesis_MCLO	PWY-5971: palmitate biosynthesis II (bacteria and plants)	5907.73	6095.3	6225.16	6720.82	7331.26	7399	6133.86	5488.96	5199.76	6152.56	6446.7	6712.95	6729.28	5382.62	6801.21	6169.18	7164.28	6550.79	6575.47	7005.18	7946.02	6981.19	7311.74	5986.87	5985.7	7341.5	7887.35	8060.6	6379.64	6482.42	6171.33	7011.74	6610.74	6736.67	4902.59	6301.85	6299.65	6189.98	6832.11	6334.92	5402.84	5073.66	5354.21	6100.1	6591.63	6743.47	7459.06
Biosynthesis_MCHI	Lipid-Biosynthesis_MCLO	PWY-5994: palmitate biosynthesis I (animals and fungi)	540.278	397.594	765.929	615.811	240.458	262.808	478.199	893.049	799.086	309.019	312.398	497.852	356.94	727.029	343.759	281.289	167.367	202.198	684.403	905.684	286.295	663.742	410.068	442.009	446.998	874.977	743.443	553.719	638.98	849.949	883.228	354.228	267.067	589.892	1357.83	858.525	472.829	742.557	320.556	726.309	959.659	780.481	572.161	604.319	635.379	509.599	325.315
Biosynthesis_MCHI	Lipid-Biosynthesis_MCLO	PWY-6074: zymosterol biosynthesis	0	0	0	0	0	0	0	0	0	0	0	0	0	0	0	0	0	0	0	0	0	0	0	0	0	0	1.58197	0	0	0	0	0	0	0	0	0	0	0	0	0	0	1.48737	0	0	0	0	0
Biosynthesis_MCHI	Lipid-Biosynthesis_MCLO	PWY66-400: glycolysis VI (metazoan)	8415.02	8021.39	7408.44	7751.8	7460.73	7273.03	9231.25	9492.75	8391.7	8057.98	8098.46	7797.68	7761.7	7387.92	5883.98	5877.35	8177.54	6199.38	6973.53	8736.5	2773.65	7284.29	7512.53	6458.72	8134.65	6481.75	5564.58	4459.93	6042.86	4607.26	5486.58	7491.52	7467.79	5632.12	7829.31	8090.82	6701.35	8164.46	6007.22	7519.94	8139.5	8144.08	7895.85	7178.8	6649.42	7304.3	6850.71
Biosynthesis_MCHI	Lipid-Biosynthesis_MCLO	PWY66-367: ketogenesis	0	22.2345	13.0758	3.89654	0	4.80124	2.01453	0	7.48157	16.0799	10.7706	5.11421	51.0891	135.285	3.41411	6.63928	5.36392	6.59404	11.8745	1.24539	22.6125	54.9402	8.83748	23.0944	4.18054	22.0353	7.95006	26.6567	26.1773	10.4671	9.1761	27.563	26.6075	22.9994	11.0245	9.73534	0.885704	0	1.61159	6.00372	24.959	9.94764	18.0883	19.5278	26.7504	15.8047	9.11943
Biosynthesis_MCHI	Lipid-Biosynthesis_MCLO	PWY-6075: ergosterol biosynthesis I	0	0	0	0	0	0	0	0	0	0	0	0	0	0	0	0	0	0	0	0	0	0	0	0	0	0	1.67296	0	0	0	0	0	0	0	0	0	0	0	0	0	0	1.86515	0	0	0	0	0
Biosynthesis_MCHI	Lipid-Biosynthesis_MCLO	ERGOSTEROL-SYN-PWY: superpathway of ergosterol biosynthesis I	0	0	0	0	0	0	0	0	0	0	0	0	0	0	0	0	0	0	0	0	0	0	0	0	0	0	1.32162	0	0	0	0	0	0	0	0	0	0	0	0	0	0	2.22233	0	0	0	0	0
Biosynthesis_MCHI	Lipid-Biosynthesis_MCLO	PWY-7156: superpathway of ergosterol biosynthesis II	0	0	0	0	0	0	0	0	0	0	0	0	0	0	0	0	0	0	0	0	0	0	0	0	0	0	0.810752	0	0	0	0	0	0	0	0	0	0	0	0	0	0	0	0	0	0	0	0
Biosynthesis_MCHI	Lipid-Biosynthesis_MCLO	PWY-6467: Kdo transfer to lipid IVA III (Chlamydia)	0	0	15.5329	0	0.394366	6.39935	0.0980178	0	11.3684	0.110521	0	0	0	0	0	0	0	0	0.0867467	5.58858	0	0	0	0	7.4305	2.62699	3.18225	0.195906	0	2.18954	0.446514	0.331871	10.2982	0	0.41379	0.381747	0.29791	0	0	0.253559	0	0	0	0.0983006	0	0	0
Biosynthesis_MCHI	Lipid-Biosynthesis_MCLO	PWY-6367: D-myo-inositol-5-phosphate metabolism	0	0	0	0	0	0	0	0	0	0	0.275715	0	0	0	0	0	0	0	0	0	0	0	0	0	0	0	0	0	0	0.882261	0.650147	0	0	0	0.109808	0	0	0	0	0	0	0.112376	0	0	0	0	0.150592
Biosynthesis_MCHI	Lipid-Biosynthesis_MCLO	PWY-6349: CDP-archaeol biosynthesis	0	0	0	0	0	0	0	10.9262	8.1229	0.0818709	0	0	0	2.30027	0	0	0	0	0.557295	0	0	0.481771	0	1.81921	2.13485	0.256284	0.65501	0	2.09525	7.2732	5.96001	1.08401	0	0.367183	0	0	0.612597	0	2.52635	1.42117	1.67702	0.934341	1.48095	0	0	1.8732	0.649216
Biosynthesis_MCHI	Lipid-Biosynthesis_MCLO	PWY-7039: phosphatidate metabolism, as a signaling molecule	0.132644	1.25873	19.4293	0.200266	0.433136	5.34651	6.78716	0	4.0388	1.12069	0.457614	0.0664303	0	2.53691	18.8718	0.284788	1.28278	1.22985	0	0.0404711	2.74396	2.58302	2.61945	0	1.1206	1.64021	2.16538	1.51173	1.15175	3.5637	2.3809	0.0427273	4.53044	16.0344	1.20165	0.547353	7.90125	0	0	0.935459	1.47884	1.08915	0.353125	1.34898	1.27711	5.94397	1.0614
Biosynthesis_MCHI	Lipid-Biosynthesis_MCLO	PWY-6352: 3-phosphoinositide biosynthesis	0	0	0	0	0	0	0	0	0	0.0376511	0.210335	0	0	0	0	0	0	0	0	0	0	0	0	0.025824	0	2.64743	2.58751	0.0257789	0	0	0.120303	0	0	0	0.178896	0.0835538	0	0	0	0	0	0.106521	0	0	0	0.180132	0.0576472
Biosynthesis_MCHI	Lipid-Biosynthesis_MCLO	PHOSLIPSYN-PWY: superpathway of phospholipid biosynthesis I (bacteria)	4211.81	3560.33	3350.56	3886.55	4159.79	3855.92	2528.66	2247.63	1539.04	3265.95	3409.1	4086.69	4184.82	3269.8	3761.37	3913.22	3252.59	3046.66	3646.36	3666.89	4644.19	3250.98	3623.31	2869.37	3506.92	3551.47	3467.04	4127.61	3233.36	3108.25	2987.24	3549.11	3654.15	2988.66	3553.47	3643.12	2705.55	3308.67	3854.43	3447.01	2937.83	3540.51	3451.24	3738.26	3162.49	4116.91	3663.65
Biosynthesis_MCHI	Lipid-Biosynthesis_MCLO	PWY-6350: archaetidylinositol biosynthesis	0	0	0	0	0	0	0	8.27626	6.40209	0.094513	0	0	0	2.27217	0	0	0	0	0.578697	0	0	0.578591	0	0.903697	0.493261	0.310034	0.761629	0	2.50993	6.09475	5.61347	0.710408	0	0.456489	0	0	0.72991	0	0	1.59624	0.460115	0.942139	1.52383	0	0	0.718222	0.502097
Biosynthesis_MCHI	Lipid-Biosynthesis_MCLO	PHOSLIPSYN2-PWY: superpathway of phospholipid biosynthesis II (plants)	0	0	0.405755	0	0	0	0	0	7.14296	0.206748	1.18478	0	0	0	0	0	0	0	0.480684	0	0.806487	0	0	1.79393	1.60889	5.20123	0.843633	2.60266	3.88783	3.081	0.710257	0	0	2.88345	1.40828	0.712002	0	0	0	1.99221	1.39716	2.41772	0	0	0	2.04899	4.14625
Biosynthesis_MCHI	Lipid-Biosynthesis_MCLO	PWY-6141: archaetidylserine and archaetidylethanolamine biosynthesis	0	0	0	0	0	0	0	2.80767	4.2294	0.0896613	0	0	0	0.636366	0	0	0	0	0.306263	0	0	0.173248	0	0	0.300501	0.284737	0.281877	0	1.54546	1.45849	0	0.878891	0	0.418472	0	0	0.322221	0	0.670561	1.12405	0.741938	0.389804	0.432482	0	0	1.38582	0.233591
Biosynthesis_MCHI	Lipid-Biosynthesis_MCLO	PWY-7409: phospholipid remodeling (phosphatidylethanolamine, yeast)	0	0	61.7525	0	14.042	5.04385	1.35723	2.38625	7.58454	15.3816	4.27801	4.37057	0	7.241	5.00509	0	2.3443	0	7.87457	21.197	0	0	0	0	20.4023	3.78134	2.60102	0	21.8729	0.706079	0.772345	0.25273	5.24123	11.3121	16.1474	6.26752	8.90676	0	0.0674576	3.44215	107.102	0.901991	6.93088	2.62356	0	0.593019	0.876415
Biosynthesis_MCHI	Lipid-Biosynthesis_MCLO	PWY0-1319: CDP-diacylglycerol biosynthesis II	5008.8	4379.35	4528.32	4816.85	4819.8	4514.78	3996.9	3166.16	3412.42	4526.37	4624.48	4750.98	4880.17	3894.8	4571.92	4805.15	4615.47	4511.58	4528.14	4589.24	5213.67	4185.17	4507.4	3887.62	4108.85	4103.38	4334.43	4650.95	4010.22	4028.39	4118.46	4382.95	4509.62	3490.49	4187.69	4191.74	4166.87	4271.86	4710.45	4046.87	3577.12	4477.67	4717.54	4289.66	4275.94	4813.42	4856.54
Biosynthesis_MCHI	Lipid-Biosynthesis_MCLO	PWY-5667: CDP-diacylglycerol biosynthesis I	5008.8	4379.35	4528.32	4816.85	4819.8	4514.78	3996.9	3166.16	3412.42	4526.37	4624.48	4750.98	4880.17	3894.8	4571.92	4805.15	4615.47	4511.58	4528.14	4589.24	5213.67	4185.17	4507.4	3887.62	4108.85	4103.38	4334.43	4650.95	4010.22	4028.39	4118.46	4382.95	4509.62	3490.49	4187.69	4191.74	4166.87	4271.86	4710.45	4046.87	3577.12	4477.67	4717.54	4289.66	4275.94	4813.42	4856.54
Biosynthesis_MCHI	Lipid-Biosynthesis_MCLO	PWY4FS-7: phosphatidylglycerol biosynthesis I (plastidic)	3742.16	3185.11	3488.82	3834.44	3663.76	3588.37	1666.72	1783.37	1094.6	2673.88	2647.73	3594.79	4186.16	3550.81	3485.26	3711.5	2559.2	2488.2	3008.76	2913.14	4087.98	2644.47	3079.87	2347.95	3326.5	3101.66	2942.73	3397.03	3270.06	2515.96	2571.33	2983.22	3294.57	2617.95	3003.29	3029.42	2228.02	2901.88	3908.85	3351.67	2913.82	2952.33	3046.11	3380.1	2699.22	3501.26	3072.64
Biosynthesis_MCHI	Lipid-Biosynthesis_MCLO	PWY4FS-8: phosphatidylglycerol biosynthesis II (non-plastidic)	3742.16	3185.11	3488.82	3834.44	3663.76	3588.37	1666.72	1783.37	1094.6	2673.88	2647.73	3594.79	4186.16	3550.81	3485.26	3711.5	2559.2	2488.2	3008.76	2913.14	4087.98	2644.47	3079.87	2347.95	3326.5	3101.66	2942.73	3397.03	3270.06	2515.96	2571.33	2983.22	3294.57	2617.95	3003.29	3029.42	2228.02	2901.88	3908.85	3351.67	2913.82	2952.33	3046.11	3380.1	2699.22	3501.26	3072.64
Biosynthesis_MCHI	HORMONE-SYN_MCLO	PWY66-378: androgen biosynthesis	0	0	0	0	0	0	0	0	0	0	0	0	0	0	0	0	0	0	0	0	0	0	0	0	0	0	0.0145549	0	0	0	0	0	0	0	0	0	0	0	0	0	0	0	0	0	0	0	0
Biosynthesis_MCHI	HORMONE-SYN_MCLO	PWY-7654: (8E,10E)-dodeca-8,10-dienol biosynthesis	4.8083	6.72648	3.37704	3.88909	2.73216	4.09486	2.90796	18.5766	22.5354	5.46264	4.3778	3.70497	5.22767	7.99843	1.85136	3.02462	2.25868	2.90583	4.74774	0.817659	3.02066	3.94343	3.98885	9.24705	8.71516	3.59496	1.59016	5.9028	13.5474	12.8881	11.2632	5.28976	3.612	5.22096	5.26461	6.83036	8.63618	9.34763	3.41827	7.96603	9.45401	6.55305	3.71068	6.07229	7.51449	4.60259	5.06845
Biosynthesis_MCHI	HORMONE-SYN_MCLO	PWY66-375: leukotriene biosynthesis	0	0.450234	0.235432	0.443723	0	0.426092	0.907233	0	0.235161	0.369535	0.653001	0.266446	15.205	0.101083	0.492937	0.218516	0.300106	0.17502	0	0.238678	0	0	0.371948	0	0	0.908247	2.51969	0	0	0	0	0.430629	0.13936	0	0.0970151	0.271055	0.298614	0	0	0	0	1.3115	0	0	0	0	0.140168
Biosynthesis_MCHI	HORMONE-SYN_MCLO	PWY-7656: Spodoptera littoralis pheromone biosynthesis	0	0	0	0	0	0	0	0	0	0	0	0	0	0	0	0	0	0	0	0	0	0	0	1.42694	0	0	0.109465	0	0	0	0	0	0.696741	0	0	0.478703	0	0	0	0	0	0	0	0	0	0	0
Biosynthesis_MCHI	HORMONE-SYN_MCLO	PWY-6030: serotonin and melatonin biosynthesis	0	0.512815	0.100279	0	0	0	0.950183	0	0.301922	0.408173	0.355699	0	0	0.312811	0	0	0.0112119	0.970875	1.16563	0	4.94927	0.338166	0	0.472247	0.07849	0	0.0534339	0	0	0	1.17177	0.494242	0.351149	0.128206	1.24755	0.124308	0	0	0.16206	0.964644	0.636319	0.122972	0	0	0	0	0.179644
Biosynthesis_MCHI	HORMONE-SYN_MCLO	PWY-7124: ethylene biosynthesis V (engineered)	0	0	0.352063	0	0	0	0	0	0	0	0	0	0	0	0	0	0	0	0.986038	0.310897	0	0	0	0	0	0	0.43133	0.559705	0	0	0	0	1.63789	0	5.5326	0	0	0	0	0	0	0.324489	0	0	0	0	0
Biosynthesis_MCHI	HORMONE-SYN_MCLO	PWY-6992: 1,5-anhydrofructose degradation	38.3342	145.922	256.404	116.787	48.5297	60.7228	49.2137	665.729	203.436	113.707	87.2675	62.5135	106.709	43.4853	73.3699	131.477	29.4946	833.356	106.491	85.8802	39.8681	178.105	48.8859	100.364	75.4656	73.9972	22.7566	76.6297	162.033	126.185	107.184	43.024	44.3327	89.1443	316.139	413.343	64.4303	61.4334	76.5127	89.7671	309.522	86.5371	105.632	170.566	122.526	43.7991	40.2153
Biosynthesis_MCHI	HORMONE-SYN_MCLO	PWY-7351: pyruvate fermentation to opines	0	0	0.770271	0.560118	1.91686	0	1.13408	0	1.96448	1.19639	1.01392	0	0	1.98736	0	0.646973	1.77881	1.53081	0.342705	1.33046	6.86623	1.84227	0	2.90216	0.634895	0	0.307131	0.772387	0	61.6104	33.2416	1.0657	0.312214	0	0.719251	0.483971	1.42189	8.87169	0.187135	0.848914	1.17142	1.51277	0.93525	0.661558	2.74288	0.180592	0
Biosynthesis_MCHI	HORMONE-SYN_MCLO	PWY-6953: dTDP-3-acetamido-3,6-dideoxy-&alpha;-D-galactose biosynthesis	5.07187	19.7295	62.3815	19.6236	9.66473	5.96213	6.10337	15.6526	88.4245	145.179	72.6462	13.3113	35.8113	37.6495	6.91254	8.84021	20.7804	10.7962	11.1764	405.719	216.894	16.104	21.2189	68.5514	52.7188	17.7482	16.386	39.1748	137.701	13.3267	24.0592	19.0649	350.929	159.207	273.324	104.316	76.052	83.8346	16.9695	40.1524	36.406	101.194	110.018	30.186	58.9953	31.6788	58.163
Biosynthesis_MCHI	Metabolic-Regulators_MCLO	PPGPPMET-PWY: ppGpp biosynthesis	4304.59	3290.59	3595.95	3736.54	3854.41	3545.02	5862.67	3555.86	3078.02	4658.91	5179.86	4071.04	3416.1	3013.12	3394.21	3012.95	5199.23	3556.28	4099.6	5018.29	4336.29	3790.4	4022.85	3066.71	3872.15	3498.75	3326.07	3659.92	3431.78	2548.24	2863.31	3809.01	3940.21	2765.88	4592.88	4329.2	3551.48	3408.16	3023.57	3379.33	3622.08	3996.53	3597.19	3335.84	3333.85	3502.11	3646.02
Biosynthesis_MCHI	Metabolic-Regulators_MCLO	PWY-5656: mannosylglycerate biosynthesis I	0	0	82.33	0	5.15344	0.0682877	0	0	2.03692	18.4983	3.66606	0	0	8.40517	3.61759	0	1.28592	2.64277	6.42796	21.8853	4.45586	0	0	0.124394	5.44489	0.133004	0.0571331	0	4.749	0	4.41737	0	6.6353	21.6652	9.78322	1.70214	1.50523	0.847533	0	0	22.4304	0.040787	0	6.54698	0	0	0
Biosynthesis_MCHI	Nucleotide-Biosynthesis_MCLO	PWY-7286: 7-(3-amino-3-carboxypropyl)-wyosine biosynthesis	0	0	0	0	0	0	0	42.7637	29.0655	0.785854	3.24087	0	0	31.5612	0	0	0	0	0	0	0	0	4.92076	12.7431	5.41918	11.6282	1.84595	2.25878	28.1137	19.44	19.8703	0.11456	0.086701	11.9534	1.11836	0.232756	14.602	0	23.7323	28.7162	55.1742	8.70428	0.563139	0	0	65.5106	19.3734
Biosynthesis_MCHI	Nucleotide-Biosynthesis_MCLO	PWY-6700: queuosine biosynthesis	4433.43	3908.42	4272.03	4285.17	4797.14	4353.46	5859.02	9086.16	7639.31	4825.96	5147.08	4994.94	3976.57	4186.12	4332.19	4458.53	5497.56	3960.98	5042.6	5551.24	6425.24	4115.7	4420.17	4713.61	5571.44	5322	5669.66	6858.4	4402.02	7343.71	7506.11	5013.26	4650.29	5663.88	4988.29	4916.61	3751.71	3914.98	3909.64	4721.21	4142.41	4412.7	4246.88	4538.47	4340.54	6235.99	6402.19
Biosynthesis_MCHI	Nucleotide-Biosynthesis_MCLO	PWY0-1479: tRNA processing	1356.36	1780.83	1381.55	1161.45	1183.2	1637.35	1808.32	2007.75	1872.86	1307.58	1301.17	1116.7	1470.45	2500.52	1245.43	1246.82	1176.03	2230.78	1356.36	1219.56	2708.63	2028.91	1737.37	1770.45	1834.29	1712.33	1291.22	2312.64	2270.13	1840.72	1752.83	1411.29	1139.31	1944.44	2045.3	2162.19	1885.98	2027.46	1386.63	1712.95	2099.5	2153.02	1545.75	1588.59	1804.96	2116.87	1967.43
Biosynthesis_MCHI	Nucleotide-Biosynthesis_MCLO	PWY-6829: tRNA methylation (yeast)	0	0	0	0	0	0	0	0	0	0	0	0	0	0	0	0	0	0	0	0	0	0	0	0	0	0	0.740817	0	0	0	0	0	0	0	0	0	0	0	0	0	0	0	0	0	0	0	0
Biosynthesis_MCHI	Nucleotide-Biosynthesis_MCLO	PWY-7283: wybutosine biosynthesis	0	0	0	0	0	0	0	0	0	0.286771	1.65533	0	0	0	0	0	0	0	0	0	0	0	0	0.314951	0	2.0902	1.42822	1.22956	0.177185	1.79793	0	0	0	0	0.660321	0.264331	0	0	0	0	0	0	0	0	0	0.3497	0.807289
Biosynthesis_MCHI	Nucleotide-Biosynthesis_MCLO	PWY-7379: mRNA capping II	0	0	0.00198986	0	0	0	0	0	0	0.00611204	0	0	0	0	0	0	0	0.0195433	0	0	0	0	0	0	0	0	0	0	0	0	0	0	0	0	0.00642635	0	0	0	0	0.00391092	0	0	0	0	0	0	0.397728
Biosynthesis_MCHI	Nucleotide-Biosynthesis_MCLO	PWY-7224: purine deoxyribonucleosides salvage	13.3706	10.9083	4.37013	3.18481	10.3385	16.7437	27.0821	95.8745	60.6149	1.50092	2.82444	4.77241	0	20.1218	6.10499	0	29.1708	14.7687	11.2217	1.65021	37.4674	13.0696	14.1573	24.044	40.19	16.5469	30.6163	51.0973	31.1687	38.859	40.5424	11.3813	3.71838	42.0911	6.68119	11.7159	3.76041	9.4957	10.374	19.5596	12.8152	10.0151	9.96061	11.0789	15.5104	26.829	27.5334
Biosynthesis_MCHI	Nucleotide-Biosynthesis_MCLO	PWY66-409: superpathway of purine nucleotide salvage	2649.5	2998.82	2467	2357.9	2758.97	3427.13	1790.8	3553.82	4232.07	2255.8	1586.07	1463.31	2006.42	2339.59	2796.03	2109.17	2955.66	3490.95	1506.39	1775.95	3347.67	2810.99	3092.52	3191.79	2001.56	1431.6	1724.62	2408.07	3034.69	3585.2	4620.59	2571.53	3064.26	3112.55	1358.27	1762.57	2963.85	2284.43	3172.02	1395.68	1772.02	1977.09	2276.28	1959.18	2807.03	2759.79	2698.43
Biosynthesis_MCHI	Nucleotide-Biosynthesis_MCLO	PWY-6609: adenine and adenosine salvage III	7613.81	7792.53	6841.3	7002.47	7320.31	6835.33	7986.21	8187.29	8362.7	7672.5	7707.83	6884.33	7207.4	6748.01	6606.51	7154.25	7338.3	6060.77	7208	7849.45	6565.08	6787.54	6890.22	6532.12	6191.71	6691.98	6379.61	6480.19	6941.43	7232.28	8143.78	7250.48	7130.98	6292.2	7019.5	7263.46	7026.1	7055.68	6630.94	6758.77	6489.62	7308.11	7039.9	7150.52	7135.4	7650.76	7531.31
Biosynthesis_MCHI	Nucleotide-Biosynthesis_MCLO	PWY-6122: 5-aminoimidazole ribonucleotide biosynthesis II	5492.9	5469.9	5404.51	5572.89	5782.52	5310.61	5882.34	6147.02	6354.3	5343.21	5756.09	5470.93	5165.18	5238.66	5625.54	5746.24	5409.21	5050.7	5893.95	5697.35	7417.82	5399.96	5334.49	5406.01	4991.02	6923.76	8018.25	7275.73	5378.75	6658.94	6574.98	5435.51	5116.39	5945.17	5691.28	5703.03	5583.43	5827.7	5567.08	6415.88	5250.55	5385.5	5385.39	5568.32	5298.25	7116.16	7792.92
Biosynthesis_MCHI	Nucleotide-Biosynthesis_MCLO	PWY-6121: 5-aminoimidazole ribonucleotide biosynthesis I	5631.38	5538.27	5508.65	5646.06	5894.3	5473.56	6174.91	5560.7	5767.46	5472.92	5935.96	5517.59	4987.93	5049.85	5634.35	5568.45	5610.51	5170.76	5928.46	5937.2	6467.84	5403.5	5360.45	4788.03	4747.1	6279.24	7110.2	6535.17	4895.15	5825.12	5659.65	5507.84	5190.47	5818.77	5860.07	5887.73	5551.11	5814.36	5519.38	5817.74	5172.16	5431.4	5354.15	5607.75	5215.91	5876.33	6683.74
Biosynthesis_MCHI	Nucleotide-Biosynthesis_MCLO	PWY-6277: superpathway of 5-aminoimidazole ribonucleotide biosynthesis	5492.9	5469.9	5404.51	5572.89	5782.52	5310.61	5882.34	6147.02	6354.3	5343.21	5756.09	5470.93	5165.18	5238.66	5625.54	5746.24	5409.21	5050.7	5893.95	5697.35	7417.82	5399.96	5334.49	5406.01	4991.02	6923.76	8018.25	7275.73	5378.75	6658.94	6574.98	5435.51	5116.39	5945.17	5691.28	5703.03	5583.43	5827.7	5567.08	6415.88	5250.55	5385.5	5385.39	5568.32	5298.25	7116.16	7792.92
Biosynthesis_MCHI	Nucleotide-Biosynthesis_MCLO	PWY-7229: superpathway of adenosine nucleotides de novo biosynthesis I	6465.71	6884.25	6244.62	6525.56	6110.6	6188.24	6964.32	7515.42	7478.76	6881.46	6526.09	6326.68	6426.97	6840.62	6063.05	6545.49	6680.18	6339.49	6932.17	6410.07	6978.82	6504.4	6305.28	6942.72	6511.46	6088.03	5299.43	5851.44	6836.33	6264.22	7089.5	6265.07	6133.22	6762.63	6567.14	6853.49	6906.11	7021.47	6196.61	6361.37	6592.05	6628.76	6705.38	6569.81	6614.47	6623.18	6335.29
Biosynthesis_MCHI	Nucleotide-Biosynthesis_MCLO	PWY-6125: superpathway of guanosine nucleotides de novo biosynthesis II	3832.99	3258.69	3897.63	4366.24	3936.71	3524.24	5508.18	3794.53	3398.96	4738	4742.33	4477.25	4019.13	3624.04	3353.45	3163.36	4722.59	3874.28	4260.06	5259.6	4721.57	4043.11	4029.5	3680.26	4270.21	3528.56	2864.1	3590.33	4376.39	2717.69	3696.08	3591.14	3855.3	3259.1	4782.5	4637.81	3612.47	3826.06	3108.2	3349.42	3913.92	4206.42	3729.22	3817.82	3764.58	3372.36	3519.32
Biosynthesis_MCHI	Nucleotide-Biosynthesis_MCLO	PWY-6126: superpathway of adenosine nucleotides de novo biosynthesis II	6028.97	6354.9	5979.7	6282.31	5555.7	5680.56	6345.62	6575.48	6806.06	6594.46	6148.65	6091.83	6174.22	6469.12	5755.01	6180.94	6229.34	5965.29	6689.16	5892.15	6204.38	6214.99	5960.95	6425.58	6032.93	5516.43	4404.04	4808.79	6183.64	5204.01	6194.33	5912.34	5689.81	6192.04	6299.36	6561.84	6475.09	6609.58	5514.49	5830.65	6261.79	6338.55	6426.77	6313.39	6283.42	5645.05	5450.17
Biosynthesis_MCHI	Nucleotide-Biosynthesis_MCLO	PWY-7228: superpathway of guanosine nucleotides de novo biosynthesis I	3766.1	3128.02	3764.23	4246.06	3999.82	3481.18	5829.5	3589.33	3211.99	4643.57	4773.3	4363.66	3892.34	3475.05	3224.64	3004.53	4774.41	3714.64	4068.97	5561.19	4540.77	3924.71	3961.8	3466.23	4109.87	3361.81	2672.66	3341.75	4146.85	2501.63	3502.74	3482.37	3837.07	3079.06	4739.01	4540.81	3418.26	3692.28	2895.33	3187.2	3795.59	4095.8	3565.74	3652.09	3600.57	3137.2	3294.09
Biosynthesis_MCHI	Nucleotide-Biosynthesis_MCLO	DENOVOPURINE2-PWY: superpathway of purine nucleotides de novo biosynthesis II	2747.07	2731.19	2906.22	2949.59	2474.7	2579.11	3321.55	4221.96	3885.45	2670.18	2567.35	2899.68	3248.44	3963.65	2234.35	2263.48	3054.35	3703.73	3436.46	2151.18	3903.31	3718.09	3508.62	3739.95	3692.55	3757.3	3397.9	3173.25	4072.76	3351.96	3686.14	2966.44	2298.9	3363.15	2942.09	3112.41	3309.58	3639.74	3564.14	2812.04	3265.72	3275.57	2975.78	3228.84	3406.97	3784.71	3912.48
Biosynthesis_MCHI	Nucleotide-Biosynthesis_MCLO	PWY-841: superpathway of purine nucleotides de novo biosynthesis I	4414.33	3906.44	4314.62	4738.46	4596.8	4214.17	5984.78	4487.11	4230.64	5008.42	5238.67	4800.17	4440.2	4277.78	4010.1	3847.42	5304.95	4424.99	4675.09	5710.17	5332.49	4629.24	4614.28	4174.31	4645.55	4249.61	3661.28	4282.82	4607.81	3659.95	4480.7	4174.82	4403.98	4002.2	5083.88	4991.19	4199.1	4491.45	3801.63	4050	4331.02	4647.85	4273.96	4323.63	4241.23	4062.31	4238.26
Biosynthesis_MCHI	Nucleotide-Biosynthesis_MCLO	PWY-7221: guanosine ribonucleotides de novo biosynthesis	7101.26	6746.37	6110.93	6554.92	6621.85	6637.51	6575.4	9399.32	9095.8	6753.04	6257.59	6449.87	7266.62	6975.44	6071.2	6159.68	6367.19	6104.8	6798.47	6426.53	6941.46	6623.03	6742.77	7596.99	7237.12	6597.72	6791.23	7865.75	7449.09	8614.54	8221.32	6738.03	6675.22	7225.9	6280.1	6354.21	6933.1	6710.79	6742.09	6851.1	6791.43	6812.87	6583.12	6740.53	6986.31	8736.6	7800.98
Biosynthesis_MCHI	Nucleotide-Biosynthesis_MCLO	PWY-7219: adenosine ribonucleotides de novo biosynthesis	8126.41	8854.96	7001.33	7603.47	7598.71	8144.95	7985.92	13564.3	11959.4	8289.68	7758.14	7193.07	7283.92	8615.15	7716.86	8185.27	8070.33	8020.22	7858.11	7403.65	9861.54	8239.67	8216.96	9387.66	8101.76	8305.31	8743.67	9362.89	9479.28	11498.8	11884.3	7749.25	7793.52	9762.2	7687.31	7741.27	9213.2	8922.34	8841.17	9009.2	8562.9	8136.51	8539.14	7981.49	8509.1	10660.9	9548.63
Biosynthesis_MCHI	Nucleotide-Biosynthesis_MCLO	PWY-7234: inosine-5'-phosphate biosynthesis III	1318.04	1460.02	1171.71	1310.08	1090.88	840.09	661.621	419.812	486.527	527.889	1000.43	1338.18	1801.01	2620.85	990.892	981.379	1404.23	1691.31	1656.47	512.896	435.919	2386.75	1822.59	1640.37	1665.67	1042.29	495.398	700.802	748.102	333.894	214.439	1619.35	940.947	966.841	857.427	1136.44	1722.06	2066.64	1067.33	466.954	755.702	1748.85	1526.93	1823.78	1243.61	943.948	1042.72
Biosynthesis_MCHI	Nucleotide-Biosynthesis_MCLO	PWY-6124: inosine-5'-phosphate biosynthesis II	5259.98	5040.69	4790.4	5133.34	5114.63	5188.98	5503.81	7013.61	6842.67	5133.94	5547.05	5205.57	5478.03	5261.86	5167.67	5327.39	5883.72	5527.34	5229.72	5352.35	7429.47	5818.87	5796.62	5619.36	5963.56	6362.02	6885.4	7430.49	5348.71	7424.23	7134.11	5194.69	5047.39	6273.94	4870.32	4993.67	5455.67	5789.66	5548.98	5830.69	4797.47	5179.14	5321.99	5185.44	5214.84	7001.88	7152.83
Biosynthesis_MCHI	Nucleotide-Biosynthesis_MCLO	PWY-6123: inosine-5'-phosphate biosynthesis I	4970.91	4856.56	4637.5	4977.59	4832.51	5077.01	5363.45	5783.52	6149.51	4895.98	5358.45	4978.08	5243.1	4847.08	4969.47	5111.58	5464.19	4907.1	5091.64	5234.77	6335.89	5575.15	5454.74	5228.73	5570.06	5452.08	5837.69	6488.1	5010.3	6281.61	6151.23	4973.91	4843.31	5636.96	4695.78	4739.12	5203.22	5286.61	5380.38	5244.04	4569.39	4978.18	5104.81	4922.79	4929.57	5975.26	6257.66
Biosynthesis_MCHI	Nucleotide-Biosynthesis_MCLO	PWY-7220: adenosine deoxyribonucleotides de novo biosynthesis II	4687.24	4940.84	5318.36	5397.86	4152.63	4180.52	5058.77	4252.03	4659.12	5519.65	5007.79	5350.02	5237.53	5102.06	4523.57	4907.59	4864.68	4647.03	5851.68	4660.68	4296.9	4915.77	4613.72	4827.7	4565.8	3917.21	2693.98	2956.31	4536.38	3151.69	4008.3	4716.56	4380.21	4375.11	5251.08	5675.55	4942.4	5089.78	3836.19	4154.52	4970.47	5153.36	5167.18	5246.44	4943.01	3608.4	3562.3
Biosynthesis_MCHI	Nucleotide-Biosynthesis_MCLO	PWY-7222: guanosine deoxyribonucleotides de novo biosynthesis II	4687.24	4940.84	5318.36	5397.86	4152.63	4180.52	5058.77	4252.03	4659.12	5519.65	5007.79	5350.02	5237.53	5102.06	4523.57	4907.59	4864.68	4647.03	5851.68	4660.68	4296.9	4915.77	4613.72	4827.7	4565.8	3917.21	2693.98	2956.31	4536.38	3151.69	4008.3	4716.56	4380.21	4375.11	5251.08	5675.55	4942.4	5089.78	3836.19	4154.52	4970.47	5153.36	5167.18	5246.44	4943.01	3608.4	3562.3
Biosynthesis_MCHI	Nucleotide-Biosynthesis_MCLO	PWY-5686: UMP biosynthesis	6132.5	6633.4	5700.42	5776.96	6025.99	6332.6	6240.36	7089.4	7878.44	6522.51	6068.78	5922.6	5973.53	6423.44	6301.42	6591.15	6345.39	6015	6424.37	6052.42	6629.08	6211.19	6434.19	7615.15	7180.09	6500.83	6361.75	6465.93	6547.02	7319.27	7278.82	6373.67	5968.31	6699.13	5913.48	6125.44	6992.28	7048.65	7731.07	6636.19	6467.7	6360.25	6479.49	6479.69	6938.1	6949.32	6710.86
Biosynthesis_MCHI	Nucleotide-Biosynthesis_MCLO	PWY0-162: superpathway of pyrimidine ribonucleotides de novo biosynthesis	5798.2	5635.7	5346.62	5413	5727.06	5363.85	5818.2	5678.92	4748.89	5763.53	5492.19	5569.59	5778.86	5101.43	5245.49	5562.58	5567.99	4803.61	5506.63	5912.95	5839.38	5458.99	5510.07	4684.81	5172.52	5727.61	5727.65	5439.05	5233.54	4653.61	4562.32	5277.36	5086.9	4925.54	5485.31	5488.6	5262.11	5670.25	6087.04	5329.96	4764.2	5466.64	5381.57	5916.71	5267.34	5325.68	5703.98
Biosynthesis_MCHI	Nucleotide-Biosynthesis_MCLO	PWY-7187: pyrimidine deoxyribonucleotides de novo biosynthesis II	3866.28	3371.13	3766.84	4159.72	3841.16	3440.16	4802.28	4302	3613.96	4279.41	4574.33	4388.49	3967.36	3770.17	3512.3	3408.13	4508.94	3860.33	4543.41	4942	5072.79	3957.35	3964.29	3717.44	4175.36	3780	3310.9	4140.31	4372.31	3059.12	3649.76	3606.86	3550.01	3290.36	4578	4573.43	3761.17	3984.35	3438.07	3517.37	3863.15	4221.64	3902.43	3955.53	3795.35	3985.95	4141.39
Biosynthesis_MCHI	Nucleotide-Biosynthesis_MCLO	PWY-7198: pyrimidine deoxyribonucleotides de novo biosynthesis IV	2350.92	2409.47	2900.77	2877.67	2590.71	2636.06	2883.7	2799.47	2451.84	3485.33	3300.31	2420.75	2585.42	2797.36	2597.67	2413.03	3494.44	3175.54	3072.37	2511.93	3719.08	3031.85	2986.87	2664.62	3116.15	2682.81	2158.18	2667.73	3241.95	1930.74	2667.14	2591.77	2826.21	2347.84	2923.21	2908.1	2761.15	2922.4	2345.99	2516.13	2988.55	3172.51	2864.89	2639.43	2819.08	2553.87	2684.82
Biosynthesis_MCHI	Nucleotide-Biosynthesis_MCLO	PWY-6545: pyrimidine deoxyribonucleotides de novo biosynthesis III	2411.34	2381.91	2883.18	2932.06	2651.49	2609.73	3189.09	2723.05	2419.6	3426.15	3313.64	2555.15	2626.82	2749.67	2510.3	2350.91	3514.01	3075.24	3129.54	2768.67	3735.73	2985.87	2958.4	2743.67	3092.84	2704.29	2279.35	2681.81	3235.84	1919.77	2693.4	2584.54	2830.95	2349.04	3041.99	3041.87	2694.59	2893.15	2252.22	2570.47	2970	3111.98	2810.23	2620.76	2780.14	2641.65	2821.81
Biosynthesis_MCHI	Nucleotide-Biosynthesis_MCLO	PWY-7184: pyrimidine deoxyribonucleotides de novo biosynthesis I	3057.4	2790.03	3246.58	3454.79	3298.92	2969.92	5012.54	3146.75	2832.48	3778.77	4134.69	3650.58	3141.19	3166.1	2906.21	2754.38	4110.41	3414.78	3520.62	5027.7	3942.51	3330.19	3301.68	3012.08	3415.85	2954.69	2334.49	2840.41	3531.82	2184.86	2982.69	2937.09	3155.58	2678.34	4067.24	3919.36	3090.38	3294.3	2597.98	2815.5	3347.43	3505.49	3218.13	2987.82	3152.33	2830.2	2964.83
Biosynthesis_MCHI	Nucleotide-Biosynthesis_MCLO	PWY-7211: superpathway of pyrimidine deoxyribonucleotides de novo biosynthesis	3784.32	3465.4	3855.02	4096.2	4005.97	3651.41	5292.77	3866	3456.81	4494.35	4654.03	4294.07	3866.03	3728.53	3551.14	3422.73	4697.12	3931.42	4154.17	5411.67	4663.58	4010.02	4010.52	3634.04	4114.53	3695.97	3083.21	3614.29	4181.34	2829.34	3607.15	3601.57	3785.35	3323.78	4628.17	4495.59	3736	3985.92	3386.31	3494.66	3874.44	4158.68	3856.15	3762.57	3815.87	3514.86	3690.43
Biosynthesis_MCHI	Nucleotide-Biosynthesis_MCLO	PWY0-166: superpathway of pyrimidine deoxyribonucleotides de novo biosynthesis (E. coli)	3956.89	3467.79	3827.32	4185.19	4013.47	3525.63	5126.61	4136.4	3569.11	4302.25	4699.35	4397.47	4011.53	3808.74	3533.4	3450.77	4634.14	3808.22	4536.3	5269.84	4810.94	3955.34	3992.69	3644.11	4074.18	3663.22	3050.18	3715.61	4186.09	2874.45	3517.79	3663.36	3641.9	3243.33	4623.38	4648.62	3719.46	4023.18	3300.41	3456.61	3892.54	4249.4	3906.37	3955.55	3775.42	3731.67	3869.43
Biosynthesis_MCHI	Nucleotide-Biosynthesis_MCLO	PWY-7199: pyrimidine deoxyribonucleosides salvage	4196.93	3575.78	3976.4	3936.46	4102.89	3405.57	4033.62	3760.77	4034.99	3841.68	4140.45	4144.06	3978.47	3170.86	3890.26	3761.18	3868.91	3769.09	3748.98	4451.99	4351.77	3812.57	3749.28	2910.02	3105.05	3686.84	3750.28	3692.75	3088.71	4191.92	4249.37	3584.74	3588.3	3612.75	3608.13	3545.34	3584.77	3691.29	3323.38	3455.11	3577.34	4018.47	3777.19	3641.16	3283.61	4635.84	4509.11
Biosynthesis_MCHI	Nucleotide-Biosynthesis_MCLO	PWY-7210: pyrimidine deoxyribonucleotides biosynthesis from CTP	2496.08	2837.08	3184.78	3009.61	2743.5	2932.22	3125.8	3119.17	2836.43	3550.82	3365.05	2523.87	2752.31	3259.68	2923.59	2837.18	3571.61	3571.52	3290.09	2780.35	3852.01	3246.95	3132.89	3049.81	3260.54	3011.07	2488.2	2873.93	3445.76	2268.36	2970.33	2886.82	3041.03	2708.69	2967.8	3005.69	3185.64	3278.54	2734.83	2875.52	3280.21	3345.27	3230.02	2796.81	3165.75	3046.25	3096.52
Biosynthesis_MCHI	Nucleotide-Biosynthesis_MCLO	PWY-7197: pyrimidine deoxyribonucleotide phosphorylation	2206.38	1730.28	2261.2	2618.28	2437.16	2019.03	3765.34	2111.65	1738.29	2971.04	3220.38	2833.67	2307.09	2036.87	1917.35	1725.67	3270.02	2418.57	2512.59	3954.53	3526.27	2453.14	2465.84	2013.14	2563.22	2181.8	1773.67	2309.56	2672.23	1390.71	2017.33	2038.07	2258.44	1728.43	3210.02	2942.6	2020.27	2242.32	1736.66	1900.78	2271.75	2557.79	2145.57	2189.39	2138.16	1977.4	2157.56
Biosynthesis_MCHI	Nucleotide-Biosynthesis_MCLO	PWY-7200: superpathway of pyrimidine deoxyribonucleoside salvage	114.676	124.62	581.076	395.871	109.648	272.797	509.597	1788.82	1273.23	107.26	57.3623	148.95	106.522	364.986	78.1621	49.0447	684.353	554.602	101.442	85.6181	967.65	127.992	88.6346	379.569	918.048	231.939	293.848	1611.52	858.965	1117.95	942.164	95.5917	97.6974	1089.3	166.036	156.473	207.715	155.481	118.699	184.081	427.831	112.904	96.9262	266.338	197.702	667.63	608.636
Biosynthesis_MCHI	Nucleotide-Biosynthesis_MCLO	PWY-7208: superpathway of pyrimidine nucleobases salvage	6739.61	7180.68	7002.85	6344.06	6463.85	6614.45	6226.25	7886.58	8455.06	6491.31	6207.61	6294.07	7043.46	6393.41	6187.82	6427.46	6234.46	6456.02	6246.26	6404.59	7050.28	6809.5	6821.44	7326.38	6915.6	6732.28	6489.57	7360.51	7383.99	8291.52	7944.41	6484.9	6295.84	7169.14	6131	6095.08	7183.46	7338.03	7441.95	6561.24	6223.41	6611.92	6710.13	6905.2	6897.63	7534.74	6943.53
Biosynthesis_MCHI	Nucleotide-Biosynthesis_MCLO	PWY-7196: superpathway of pyrimidine ribonucleosides salvage	3804.85	3164.01	3780.25	4208.8	4117.55	3553.21	5282.34	3664.69	3245.56	4572	4725.17	4473.44	3942.94	3282.51	3342.57	3098.77	4710.43	3786.89	4051.89	5459.39	4930.91	4029.8	4100.1	3396.6	4145.34	3644.16	3097.48	3882.6	4105.6	2768.47	3738.63	3478.96	3761.78	3163.41	4628.69	4326.04	3473.72	3809.05	3171.02	3247.73	3566.89	4121.26	3655.64	3719.84	3587.55	3433.95	3642.65
Biosynthesis_MCHI	SECONDARY-METABOLITE-BIOSYNTHESIS_MCLO	ARG+POLYAMINE-SYN: superpathway of arginine and polyamine biosynthesis	1963.3	3043.25	2287.55	2095.2	1602.78	2178.31	1088.81	1581.44	2134.64	2018.56	1657.76	1488.11	1676.68	2064.01	2422.7	2850.82	2065.06	2683.21	1805.43	919.573	2252.96	2376.07	2433.19	3477.98	2559.39	2166.67	1775.86	1776.14	2574.49	2707.65	2807.08	2288.06	2167.51	2463.69	1888.52	2164.67	2836.8	2665.33	3165.68	2699.4	2900.17	2403.4	2876.25	1929.98	2754.81	2796.59	1997.6
Biosynthesis_MCHI	SECONDARY-METABOLITE-BIOSYNTHESIS_MCLO	PWY-6660: 2-heptyl-3-hydroxy-4(1H)-quinolone biosynthesis	1.01134	1.7651	1.15448	1.10681	1.13313	0.817318	1.43063	1.54941	6.72739	0.979341	1.39626	1.38576	0.952811	2.62222	0.904277	1.04757	0.330887	0.260179	1.55904	1.04544	2.52932	1.49557	3.74615	3.35324	2.85611	1.65415	1.48182	1.3505	3.32173	2.77945	3.76751	2.62175	1.4484	4.37298	1.31996	1.50623	2.52982	1.78227	3.30861	2.54809	4.83721	1.86519	1.77088	1.25605	3.02478	2.36401	1.63724
Biosynthesis_MCHI	SECONDARY-METABOLITE-BIOSYNTHESIS_MCLO	PWY-6703: preQ0 biosynthesis	4829.82	3689.31	3926.8	3979.7	4358.96	3423.78	4977.91	3150.56	3189.53	4021.53	4753.92	4655.17	4170.73	3121.92	4037.39	3832.16	4096.47	2558.79	4473.21	5379.68	3469.41	3619.23	3738.21	2974.8	3358.17	3307.09	2848.3	2886.52	2756.36	3358.08	3331.58	3937.84	3731.75	3181.38	4437.77	4232.76	3305.42	3377.32	3084.1	3140.32	3248.74	3837.23	3523.43	4478.08	3425.34	3289.74	3675.68
Biosynthesis_MCHI	SECONDARY-METABOLITE-BIOSYNTHESIS_MCLO	PWY-6644: fluoroacetate and fluorothreonine biosynthesis	2.09263	0.976012	0.00660519	0	1.84874	0.491797	0.370434	3.30655	9.29847	0.202036	0.238388	0	0	1.1	0.105286	0.360142	0.353684	0	0	0	0.690973	0.923279	2.14461	1.75645	1.51556	2.54419	0.385705	1.33717	4.16074	3.76966	2.25586	0.92488	1.03483	3.29802	1.50127	1.45759	1.22626	0	0.9393	1.90618	4.41515	1.15288	0.777968	2.12505	1.61431	1.98421	0.770655
Biosynthesis_MCHI	SECONDARY-METABOLITE-BIOSYNTHESIS_MCLO	PWY-7136: &beta; myrcene degradation	0	0	0	0	0	0	0	0	0	0	0	0	0	0	0	0	0	0	0	0	0	0	0	0	0	0	0	0	0	0	0	0	0	0	0	0	0	0	0	0	0	0	0	0	0	0	0
Biosynthesis_MCHI	SECONDARY-METABOLITE-BIOSYNTHESIS_MCLO	PWY-6662: superpathway of quinolone and alkylquinolone biosynthesis	1.07461	1.83253	1.22445	1.09482	1.07539	0.750988	1.65627	1.33022	6.27469	1.01608	1.42625	1.60107	0.831048	2.27541	0.998727	1.17846	0.298696	0.305515	1.48392	0.906905	2.7469	1.44973	3.96138	3.27593	2.93537	1.44262	1.31326	1.44295	3.28699	3.05944	4.02963	2.37215	1.53707	4.47868	1.37928	1.56376	2.42272	2.03271	2.95563	2.24504	4.298	1.97051	1.83027	1.34302	3.01505	2.18286	1.5603
Biosynthesis_MCHI	SECONDARY-METABOLITE-BIOSYNTHESIS_MCLO	PWY-6949: DIBOA-glucoside biosynthesis	0	0	0	0	0	0	0	0	0	0	0	0	0	0	0	0	0	0	0	0	0	0	0	0	0	0	0	0	0	0	0	0	0	0	0	0	0	0	0	0	0	0	0	0	0	0	0
Biosynthesis_MCHI	SECONDARY-METABOLITE-BIOSYNTHESIS_MCLO	PWY-1269: CMP-3-deoxy-D-manno-octulosonate biosynthesis I	4329.82	3472.87	3863.87	4060.7	4704.35	3465.49	4515.05	2094.33	1717.48	3467.28	4411.64	5351.55	4973.59	2701.15	3283.5	3357.36	4097.71	2659.93	4305.39	4930.51	4007.37	3738.69	3918.05	2363.06	3418.45	4317.25	4761.96	4182.84	2599.31	1983.39	2141.47	3749.44	3380.32	3175.46	3980.43	4080.74	2965.01	3382.12	2916.82	3263.11	2597.45	3930.71	3337.62	4351.62	2947.15	3172.8	4252.99
Biosynthesis_MCHI	SECONDARY-METABOLITE-BIOSYNTHESIS_MCLO	PWY-6432: curcuminoid biosynthesis	0	0	0	0	0	0	0	0	0	0	0	0	0	0	0	0	0	0	0	0	0	0.0866486	0	0	0	0	0	0	0	0	0	0	0	0	0	0	0	0	0	0	0	0	0	0	0	0	0
Biosynthesis_MCHI	SECONDARY-METABOLITE-BIOSYNTHESIS_MCLO	PWY-7138: noscapine biosynthesis	0	0	0	0	0	0	0	0	0	0	0	0	0	0	0	0	0	0	0	0	0	0	0	0	0	0	0	0	0	0	0	0	0	0	0	0	0	0	0	0	0	0	0	0	0	0	0
Biosynthesis_MCHI	SECONDARY-METABOLITE-BIOSYNTHESIS_MCLO	PWY-7341: superpathway of hyoscyamine and scopolamine biosynthesis	0	0	0	0	0	0	0	0	1.72488	0	0	0	0	0	0	0	0	0	0	0	0	0	0	0	0	0	0	0	0	0	0	0	0	0	0	0	0	0	0	0	0	0.419027	0	0	0	0	0
Biosynthesis_MCHI	SECONDARY-METABOLITE-BIOSYNTHESIS_MCLO	PWY-3901: berberine biosynthesis	0	0	0	0	0	0	0	0	0	0	0	0	0	0	0	0	0	0	0	0	0	0	0	0	0	0	0	0	0	0	0	0	0	0	0	0	0	0	0	0	0	0	0	0	0	0	0
Biosynthesis_MCHI	SECONDARY-METABOLITE-BIOSYNTHESIS_MCLO	PWY-5004: superpathway of L-citrulline metabolism	890.702	512.363	904.306	678.631	828.567	644.642	902.407	1350.59	343.221	485.988	296.981	607.603	319.567	1047.86	386.292	327.723	533.603	478.484	865.21	515.731	308.834	696.857	539.76	232.986	267.835	703.029	607.086	243.371	293.252	175.822	248.331	554.436	515.23	758.919	1648.95	1527.48	343.637	381.21	445.03	828.055	841.711	1016.94	714.604	619.374	394.28	205.624	321.392
Biosynthesis_MCHI	SECONDARY-METABOLITE-BIOSYNTHESIS_MCLO	COA-PWY-1: coenzyme A biosynthesis II (mammalian)	5339.71	4847.88	4738.98	4919.53	5188.52	4839.74	4415.32	5076.07	4867.65	4593.33	4965.17	4837.87	5236.76	4725.41	4692.64	4984.08	4665.5	4235.69	4959.93	5412.15	4393.39	4781.79	4649.22	4452.81	4407.74	4828.63	4633.63	4078.08	4040.4	5124.64	4869.4	4856.51	4621.35	3960.06	4722.01	4707.96	4764.36	4687.34	4865.07	4396.26	4247.8	4765.39	4690.2	5019.12	4588.12	4914.38	4812.93
Biosynthesis_MCHI	SECONDARY-METABOLITE-BIOSYNTHESIS_MCLO	PWY-7255: ergothioneine biosynthesis I (bacteria)	0	0	0	0	0	0	0	0	0	0	0	0	0	0	0	0	0	0	0	0	0	0	0	0	0	0	0.02368	0	0	0	0	0	0	0	0	0	0	0	0	0	0	0	0	0	0	0	0
Biosynthesis_MCHI	SECONDARY-METABOLITE-BIOSYNTHESIS_MCLO	PWY-6883: pyruvate fermentation to butanol II	125.59	250.261	274.707	224.564	160.003	176.841	145.849	432.291	603.727	204.045	120.844	193.974	193.187	513.229	291.482	230.958	155.66	741.933	158.773	94.3622	152.104	322.264	189.964	556.161	351.78	216.963	190.193	144.428	297.732	463.624	294.576	376.139	207.696	381.489	188.52	200.905	279.972	97.1546	217.485	372.229	502.101	308.608	360.875	220.383	418.227	327.319	269.204
Biosynthesis_MCHI	SECONDARY-METABOLITE-BIOSYNTHESIS_MCLO	PWY-7111: pyruvate fermentation to isobutanol (engineered)	7261.87	7840.69	7492.83	7555.08	7972.59	8291.69	7860.88	6511.58	7664.37	8317.1	7787.29	7215.81	7714.96	7657.35	7524.41	8276.6	7179.33	7369.17	7435.82	7659.96	7928.09	7163.86	7339.33	9029.91	7501.89	7530.22	7968.12	7704.75	7856.39	8310.19	8358.65	7553.27	7635.55	8253.97	7858.39	7661.17	7943.85	8013.69	8307.01	8077.22	7895.33	7355.57	7681.51	7647.57	8029.15	6412.8	6153.16
Biosynthesis_MCHI	SECONDARY-METABOLITE-BIOSYNTHESIS_MCLO	PWY-6886: 1-butanol autotrophic biosynthesis	0	0	2.48796	4.01888	0	0	0	0	0	0.561482	0	3.42811	0	10.0682	1.46773	22.8454	0.802001	0	5.63962	5.09353	15.0595	4.27538	1.42698	0	0	0	1.55335	16.3472	3.58919	0	2.12176	2.99034	4.78029	15.4052	53.8102	0.203073	0.96241	0	3.76891	5.6678	10.5062	4.62554	1.01786	2.54916	0	41.1737	0
Biosynthesis_MCHI	SECONDARY-METABOLITE-BIOSYNTHESIS_MCLO	PWY-7003: glycerol degradation to butanol	462.079	1292.12	1250.88	999.162	697.331	1413.14	282.808	1325.08	1265.86	656.271	451.369	860.211	1549.79	1486.91	1289.94	810.02	954.373	1359.36	581.151	472.213	574.026	1016.92	1076.31	2026.25	1256.24	519.833	391.732	646.834	1396.86	1273.69	953.794	1476.67	1375.56	1283.43	1029.06	1456.84	525.099	216.045	699.118	1257.06	1259.18	893.284	1026.43	902.546	1314.59	1807.11	950.185
Biosynthesis_MCHI	SECONDARY-METABOLITE-BIOSYNTHESIS_MCLO	PWY-5424: superpathway of oleoresin turpentine biosynthesis	0	0	0	0	0	0	0	0	0	0	0	0	0	0	0	0	0	0	0	0	0	0	0	0	0	0	0	0	0	0	0	0	0	0	0.0174919	0	0	0	0	0	0	0	0	0	0	0	0
Biosynthesis_MCHI	SECONDARY-METABOLITE-BIOSYNTHESIS_MCLO	PWY-7391: isoprene biosynthesis II (engineered)	0	10.512	10.955	3.37595	0	0.370264	32.2911	0	8.27242	17.4178	20.2371	0	0	195.491	4.70879	8.36573	4.89607	153.705	0.5147	0	12.941	94.2961	7.84251	37.7396	9.78599	18.7162	15.7423	22.4208	23.4802	7.19611	0	32.7584	48.4859	88.3471	7.68846	0	0.726938	0	0.622429	5.3707	27.0301	5.99226	31.632	42.6604	44.0361	18.182	12.3519
Biosynthesis_MCHI	SECONDARY-METABOLITE-BIOSYNTHESIS_MCLO	PWY-6270: isoprene biosynthesis I	5213.17	4669.84	4378.7	4653.8	5177.55	4399.85	3083.02	1913.13	1842.16	3940.16	4625.63	5180.45	4710.52	4121.71	4229.43	4357.07	4198.34	2878.83	4514.1	4869.68	5237.26	4596.57	4823.96	3928.12	4570.39	5015.52	5404.91	5511.58	3705.63	3276.76	3573.65	4563.56	4230.87	4123.91	4209.85	3934.09	3814.92	4393	3875.84	4297.98	3847.8	4410.88	3961.1	4730	4056.13	4978.71	5517.11
Biosynthesis_MCHI	SECONDARY-METABOLITE-BIOSYNTHESIS_MCLO	PWY-922: mevalonate pathway I	0	13.4861	15.4141	8.79551	0	3.69102	45.8059	0	15.3225	22.7398	36.6114	3.88451	0	382.802	7.97291	14.2221	6.2147	167.722	15.7193	0	15.0436	112.519	13.3511	50.1482	17.209	32.1472	18.2033	30.3031	32.5448	9.56347	7.85397	42.2484	59.5283	101.468	9.87132	6.18672	1.76049	0	1.44973	9.71202	49.7363	8.01254	37.7742	60.4437	51.6254	32.0558	20.6283
Biosynthesis_MCHI	SECONDARY-METABOLITE-BIOSYNTHESIS_MCLO	PWY-7560: methylerythritol phosphate pathway II	5162.56	4937.75	4320.18	4584.41	5110.45	4696.28	3901.95	7156.81	7381.34	4413.92	4526.92	5167.92	4694.57	4494.85	4442.55	4555.66	4086.88	4683.37	4417.28	4767.1	5388.09	4525.06	4744.21	5728.42	5182.81	4946.53	5421.2	5603.97	5502.37	7337.76	7378.57	4473.11	4165.45	5728.37	4088.04	4063.87	5225.86	4901.79	5060.42	4966.55	4857.59	4339.23	4539.66	4640.02	5072.97	6071.9	5459.79
Biosynthesis_MCHI	SECONDARY-METABOLITE-BIOSYNTHESIS_MCLO	NONMEVIPP-PWY: methylerythritol phosphate pathway I	6117.38	6111.59	5299.22	5689.52	6123.25	6056.76	6787.64	8030.78	7938.25	5715.04	5941.98	5990.24	5448.11	5393.08	5668.97	5588.83	5841.29	5343.08	5670.3	6099.9	7115.3	5640.85	5906.26	6298.93	6272.84	6197.7	6372.88	7648.23	6221.75	7938.73	7975.19	5849.39	5453.45	6822.98	5616.97	5590.39	5992.15	5815.87	5891.16	6071.71	5589.31	5718.65	5579.18	5923.51	5858.67	6933.17	6844.61
Biosynthesis_MCHI	SECONDARY-METABOLITE-BIOSYNTHESIS_MCLO	PWY-6174: mevalonate pathway II (archaea)	0	1.12992	0.885534	0.623969	0	0.321762	0	0	9.36068	0.503945	0.547125	0.116751	0	20.1423	0	0.259991	0.532215	0.709928	0.157193	0	7.74445	3.78224	0.170992	13.0062	8.56821	6.06705	7.7857	1.36561	24.0926	8.03	7.59939	3.84762	0.561962	0.249817	0.525597	0.407903	0.761776	0	1.43328	5.62068	24.7524	4.12371	0.359828	1.96798	0.484355	18.0665	5.62035
Biosynthesis_MCHI	SECONDARY-METABOLITE-BIOSYNTHESIS_MCLO	PWY-5672: ginsenosides biosynthesis	0	0	0	0	0	0	0	0	0	0	0	0	0	0	0	0	0	0	0	0	0	0	0	0	0	0	0	0	0	0	0	0	0	0	0	0	0	0	0	0	0	0	0	0	0	0	0
Biosynthesis_MCHI	SECONDARY-METABOLITE-BIOSYNTHESIS_MCLO	PWY-6098: diploterol and cycloartenol biosynthesis	0	0	0	0	0	0	0	0	0	0	0	0	0	0	0	0	0.116654	0	0	0.0114826	1.02196	0	0	0.146389	0	0	0.24978	4.81747	3.41987	1.47672	2.25405	0	0	0	0.0830895	0	1.70536	4.82789	0	0	0	0	0	0	0	0.244583	0.403338
Biosynthesis_MCHI	SECONDARY-METABOLITE-BIOSYNTHESIS_MCLO	PWY-7251: pentacyclic triterpene biosynthesis	0	0	0	0	0	0	0	0	0	0	0	0	0	0	0	0	0	0	0	0	0	0	0	0	0	0	0.0417711	0	0	0	0	0	0	0	0.0295077	0	0	0	0	0	0	0	0	0	0	0	0
Biosynthesis_MCHI	SECONDARY-METABOLITE-BIOSYNTHESIS_MCLO	PWY-1121: suberin monomers biosynthesis	0	0	0	0	0	0	0	0	0	0	0	0	0	0	0	0	0	0	0	0	0	0	0	0	0	0	0	0	0	0	0	0	0	0	0	0	0	0	0	0	0	0	0	0	0	0	0
Biosynthesis_MCHI	SECONDARY-METABOLITE-BIOSYNTHESIS_MCLO	PWY-6109: mangrove triterpenoid biosynthesis	0	0	0	0	0	0	0	0	0	0	0	0	0	0	0	0	0	0	0	0	0	0	0	0	0	0	0.104307	0	0	0	0	0	0	0	0.0528863	0	0	0	0	0	0	0	0	0	0	0	0
Biosynthesis_MCHI	SECONDARY-METABOLITE-BIOSYNTHESIS_MCLO	PWY-6836: santalene biosynthesis II	0	0	0	0	0	0	0	0	0	0	0	0	0	0	0	0	0	0	0	0.0207019	0	0	0	0	0	0	0	0	0	0	0	0	0	0	0	0	0	0	0	0	0	0	0	0	0	0	0
Biosynthesis_MCHI	SECONDARY-METABOLITE-BIOSYNTHESIS_MCLO	PWY-5733: germacrene biosynthesis	0	0	0	0	0	0	0	0	0	0	0	0	0	0	0	0	0	0	0	0	0	0	0	0	0	0	0	0	0	0	0	0	0	0	0.0153522	0	0	0	0	0	0	0	0	0	0	0	0
Biosynthesis_MCHI	SECONDARY-METABOLITE-BIOSYNTHESIS_MCLO	PWY-6540: costunolide biosynthesis	0	0	0	0	0	0	0	0	0	0	0	0	0	0	0	0	0	0	0	0	0	0	0	0	0	0	0	0	0	0	0	0	0	0	0	0	0	0	0	0	0	0	0	0	0	0	0
Biosynthesis_MCHI	SECONDARY-METABOLITE-BIOSYNTHESIS_MCLO	PWY-6244: bergamotene biosynthesis II	0	0	0	0	0	0	0	0	0	0	0	0	0	0	0	0	0	0	0	0	0	0	0	0	0	0	0	0	0	0	0	0	0	0	0	0	0	0	0	0	0	0	0	0	0	0	0
Biosynthesis_MCHI	SECONDARY-METABOLITE-BIOSYNTHESIS_MCLO	PWY-6953: dTDP-3-acetamido-3,6-dideoxy-&alpha;-D-galactose biosynthesis	5.07187	19.7295	62.3815	19.6236	9.66473	5.96213	6.10337	15.6526	88.4245	145.179	72.6462	13.3113	35.8113	37.6495	6.91254	8.84021	20.7804	10.7962	11.1764	405.719	216.894	16.104	21.2189	68.5514	52.7188	17.7482	16.386	39.1748	137.701	13.3267	24.0592	19.0649	350.929	159.207	273.324	104.316	76.052	83.8346	16.9695	40.1524	36.406	101.194	110.018	30.186	58.9953	31.6788	58.163
Biosynthesis_MCHI	SECONDARY-METABOLITE-BIOSYNTHESIS_MCLO	PWY-3041: monoterpene biosynthesis	0	0	0	0	0	0	0	0	0	0	0	0	0	0	0	0	0	0	0.200417	0	0	0	0	0	0	0	0	0	0	0	0	0	0	0	0	0	0	0	0	0	0	0	0	0	0	0	0
Biosynthesis_MCHI	SECONDARY-METABOLITE-BIOSYNTHESIS_MCLO	PWY-5423: oleoresin monoterpene volatiles biosynthesis	0	0	0	0	0	0	0	0	0	0	0	0	0	0	0	0	0	0	0.434107	0	0	0	0	0	0	0	0	0	0	0	0	0	0	0	0.042351	0	0	0	0	0	0	0	0	0	0	0	0
Biosynthesis_MCHI	SECONDARY-METABOLITE-BIOSYNTHESIS_MCLO	PWY-5660: taxol biosynthesis	0	0	0	0	0	0	0	0	0	0	0	0	0	0	0	0	0	0	0	0	0	0	0	0	0	0	0	0	0	0	0	0	0	0	0	0	0	0	0	0	0	0	0	0	0	0	0
Biosynthesis_MCHI	SECONDARY-METABOLITE-BIOSYNTHESIS_MCLO	PWY-7392: taxadiene biosynthesis (engineered)	4337.62	3385.99	3347.56	3589.17	3684.45	2964.47	1795.95	1264.69	1216.79	2936.85	3615.36	4234.76	4019.64	3399.44	3290.08	3509.09	3026.38	2087.98	3410.2	3884.87	3874.86	3046.43	3330.72	2626.67	3431.03	4012.45	4617.13	4215.97	2661.26	2169.63	2351.38	3544.9	3357.94	2792.6	3159.3	2631.74	2579.69	3003.02	2862.31	3284.15	2752.69	3278.83	3006.9	3554.22	2988.05	3617.01	4345.56
Biosynthesis_MCHI	SECONDARY-METABOLITE-BIOSYNTHESIS_MCLO	PWY-5121: superpathway of geranylgeranyl diphosphate biosynthesis II (via MEP)	4798.53	3765.53	3591.09	3895.34	3969.82	3267.11	2462.98	3005.27	2905.23	3708.12	4221.55	4555.12	4431.75	4215.37	3942.3	4101.06	3545.18	3203.6	3772.01	4522.09	4622.25	3341.96	3653.35	3252.47	4140.52	4583.02	5253.22	5292.4	3721.89	3683.27	3711.19	4074.42	3967.16	3614.04	3727.29	2979.71	3153.94	3284.46	3698.16	4122.48	3336.5	3682.62	3686.22	3908.67	3674.05	4327.39	4949.25
Biosynthesis_MCHI	SECONDARY-METABOLITE-BIOSYNTHESIS_MCLO	PWY-5910: superpathway of geranylgeranyldiphosphate biosynthesis I (via mevalonate)	0	19.2191	21.96	12.5471	0	5.26853	64.3741	0	21.7911	32.354	52.0196	5.54649	0	519.959	11.3756	20.2762	8.8675	231.293	22.3953	0	21.4437	156.795	19.0227	70.825	24.5172	45.7292	25.955	43.1298	46.2098	13.6336	11.2011	59.9654	84.2698	141.984	14.0772	8.82456	2.51396	0	2.07051	13.8535	70.3256	11.43	53.6141	85.4807	73.0683	45.5616	29.3924
Biosynthesis_MCHI	SECONDARY-METABOLITE-BIOSYNTHESIS_MCLO	PWY-7498: phenylpropanoids methylation (ice plant)	0	0	0	0	0	0	0	0	0	0	0	0	0	0	0	0	0	0	0	0	0	0	0	0	0	0	0	0	0	0	0	0	0	0	0.388248	0	0	0	0	0	0	0	0	0	0	0	0
Biosynthesis_MCHI	SECONDARY-METABOLITE-BIOSYNTHESIS_MCLO	PWY-5751: phenylethanol biosynthesis	0	0	0	0	0	0	0	0	0	0	0	0	0	0	0	0	0	0	0	0	0	0	0	0	0	1.44423	0	0	0	0	0	0	0	0	0	0	0	0	0	0	0	0	0	0	0	0	0
Biosynthesis_MCHI	SECONDARY-METABOLITE-BIOSYNTHESIS_MCLO	PWY-6787: flavonoid biosynthesis (in equisetum)	0	0	0	0	0	0	0	0	0	0	0	0	0	0	0	0	0	0	0	0	0	0	0	0	0	0	0	0	0	0	0	0	0	0	0.0138477	0	0	0	0	0	0	0	0	0	0	0	0
Biosynthesis_MCHI	SECONDARY-METABOLITE-BIOSYNTHESIS_MCLO	PWY-7397: naringenin biosynthesis (engineered)	0	0.88323	0.0532101	0.0198368	0.0935185	0.035165	3.14875	0.815686	6.5921	0.0396609	0.00828891	0.0961467	0	0.996587	0.0149018	0.00942112	0.071114	0.0208588	0.246128	0.046596	0.51878	1.21926	1.6391	0.0740488	1.33845	0.135146	0.0607781	0.141926	2.11091	5.58105	2.97185	0	0.363065	1.99707	0.0256038	0.0522499	0.0571316	0.130676	0.0121628	0.236572	0.0903546	0.340894	0.529573	0.0196908	0.835574	0.831606	0.51473
Biosynthesis_MCHI	SECONDARY-METABOLITE-BIOSYNTHESIS_MCLO	PWY1F-FLAVSYN: flavonoid biosynthesis	1.49561	4.67341	3.969	6.36702	3.58139	5.10851	7.47375	6.73635	16.3639	3.04788	2.77308	7.47461	8.44334	16.9708	3.04057	1.8889	6.49929	7.48136	7.26942	4.58441	29.1629	12.3	7.40621	17.6194	16.4372	17.1899	12.4864	6.42259	7.35103	23.8199	22.2825	10.1505	4.39287	14.0429	6.24998	9.29503	8.83767	5.64492	4.7005	17.4111	10.3487	14.4791	6.9413	7.36452	9.8622	7.86221	7.22681
Biosynthesis_MCHI	SECONDARY-METABOLITE-BIOSYNTHESIS_MCLO	PWY-2464: maackiain biosynthesis	0	0	0	0	0	0	0	0	0	0	0	0	0	0	0	0	0	0	0	0	0	0	0	0	0	0	0	0	0	0	0	0	0	0	0.040997	0	0	0	0	0	0	0.0274524	0	0	0	0	0
Biosynthesis_MCHI	SECONDARY-METABOLITE-BIOSYNTHESIS_MCLO	PWY-5307: gentiodelphin biosynthesis	0	0	0	0	0	0	0	0	0	0	0	0	0	0	0	0	0	0	0	0	0	0	0	0	0	0	0.0195544	0	0	0	0	0	0	0	0	0	0	0	0	0	0	0	0	0	0	0	0
Biosynthesis_MCHI	SECONDARY-METABOLITE-BIOSYNTHESIS_MCLO	PWY-6415: L-ascorbate biosynthesis V	0	12.2112	106.856	0	28.7004	19.9328	7.77488	17.8311	21.4782	21.8733	19.2664	21.0493	0	0	26.4326	15.5661	8.27953	148.614	27.7713	23.8783	49.4031	38.729	18.5977	47.3571	32.5318	0	49.9652	19.7518	50.8611	57.4613	0	19.1658	20.7288	39.508	41.9126	26.2162	21.1043	89.8312	0	16.4595	201.793	33.3386	26.1936	23.0892	38.5213	23.2103	21.979
[truncated: 995 more rows]
[truncated: 76 more columns]
